# Supplementary material for: Improved methods and resources for paramecium genomics: transcription units, gene annotation and gene expression
Source: BMC Genomics. 2017 Jun 26;18:483. doi: 10.1186/s12864-017-3887-z (PMC5485702; doi:10.1186/s12864-017-3887-z)
Supplement: Supplementary file 1 — Table S1. RNA sequencing. Table S2. Genes with potential alternative TSS. Table S3. Differential expression of genes with known autogamy expression profiles. (XLSX 38 kb) [file 12864_2017_3887_MOESM1_ESM.xlsx]

## Sheet: Table S1
Stage	Label	Time course	Strain	Sequencing	Number of reads	Number of reads after filtering	Number of mapped reads	%	ENA Accession	GEO Accession
VEG	VK1	#1	51new mt8	mRNA-seq	111572818	70281644	64386785	91.6125	ERX1889357	GSM450349
	V1-2	#2	51new mt8	mRNA-seq	71212626	59343356	54734154	92.233	ERX1889358	GSM450355
MEI	S1.1	#1	51new mt8	mRNA-seq	104331002	70445804	66708759	94.6951	ERX1889359	GSM450350
	S1.2	#2	51new mt8	mRNA-seq	68648682	58132614	54239264	93.3026	ERX1889360	GSM450356
FRG	T0.1	#1	51new mt8	mRNA-seq	100197674	65873136	62056543	94.2061	ERX1889361	GSM450351
	T0.2	#2	51new mt8	mRNA-seq	65707036	49477704	46498834	93.9794	ERX1889362	GSM450357
	T3	#3	51 mt7	mRNA-seq	82732474	59488112	56064891	94.2455	ERX1889363
DEV1	T5.1	#1	51new mt8	mRNA-seq	87976138	47859836	44533678	93.0502	ERX1889364	GSM450352
	T5.2	#2	51new mt8	mRNA-seq	67469742	57037476	52740682	92.4667	ERX1889365	GSM450358
DEV2/3	T11.1	#1	51new mt8	mRNA-seq	101806372	51993672	48331683	92.9569	ERX1889366	GSM450353
	T11.2	#2	51new mt8	mRNA-seq	74111822	59892608	54893692	91.6535	ERX1889367	GSM450359
	T20.1	#1	51new mt8	mRNA-seq	108776552	65832828	62058083	94.2662	ERX1889368	GSM450354
	T20.2	#2	51new mt8	mRNA-seq	64319776	53761322	50670756	94.2513	ERX1889369	GSM450360
DEV4	T20.3	#3	51 mt7	mRNA-seq	78992140	56776128	53865646	94.8738	ERX1889370
	T30	#3	51 mt7	mRNA-seq	92719346	62785994	59554328	94.8529	ERX1889371
	VK1.2_5pCS	#1	51new mt8	5' Cap-seq	93886364	84359538	65185252	77.2708	ERX1889372
	V3_5pCS	#2	51new mt8	5' Cap-seq	1647136	1314428	881862	67.0909	ERX1889373
	T0.1_5pCS	#1	51new mt8	5' Cap-seq	100450016	95763940	76669344	80.0608	ERX1889374
	T0.3_5pCS	#2	51new mt8	5' Cap-seq	89727842	86072934	66506112	77.2672	ERX1889375
	T11.3_5pCS	#2	51new mt8	5' Cap-seq	51787612	49069678	35720932	72.7963	ERX1889376

## Sheet: Table S2
ID	NOTE	SEQ_ID	STRAND	FIVE_PRIME_START	THREE_PRIME_END	TRANSCRIPT_LENGTH	DIFFERENTIALLY_EXPRESSED	EXPRESSION_PROFILE	VEG	MEI	FRG	DEV1	DEV2.3	DEV4	TSS1	CAP_SEQ_VEG.1	CAP_SEQ_T0.1	CAP_SEQ_T11.1	TSS2	CAP_SEQ_VEG.2	CAP_SEQ_T0.2	CAP_SEQ_T11.2	COMMENT
PTET.51.1.G0010162	Uncharacterized protein	scaffold51_1	-	290774	288678	1998	FALSE	none	5927.5	7038.5	6635.33	5408.5	5998	5694.5	290787	567	1663	2120	289933	0	647	0
PTET.51.1.G0100097	Adenosylhomocysteinase	scaffold51_10	-	175869	174357	1488	TRUE	Late induction	53671	70071.5	68897.7	65351.5	78714	125387	175869	38730	149647	40331	176431	0	334	0
PTET.51.1.G0140134	Uncharacterized protein	scaffold51_14	-	217531	216322	1210	FALSE	none	393.5	370.5	400.667	407	525.75	423	217531	230	423	0	217874	197	102	0
PTET.51.1.G0180252	Trichocyst matrix protein T4-B	scaffold51_18	-	460697	459438	1143	FALSE	none	15858	19925.5	18355	15487	19885.2	18495	460697	1626	5610	1820	460083	223	0	0
PTET.51.1.G0230185	Trichocyst matrix protein T2-A	scaffold51_23	+	321783	322977	1195	FALSE	none	16840.5	20398	19444	15879	18719	15022	321783	4365	21858	9852	322467	0	618	0
PTET.51.1.G0330069	DNA-directed RNA polymerases I, II, and III subunit RPABC5	scaffold51_33	-	111588	111251	285	FALSE	none	634.5	814.5	653	372.5	419.5	441	111588	219	285	99	111223	0	0	1689
PTET.51.1.G0340141	Uncharacterized protein	scaffold51_34	-	230416	229864	503	TRUE	Late repression	572.5	617.5	427.333	260	230.5	216	230441	1427	676	0	230863	0	2030	0
PTET.51.1.G0420058	Uncharacterized protein	scaffold51_42	-	91100	90151	842	TRUE	Late repression	1356.5	1061	1252.33	880.5	622.25	637.5	91100	448	381	77	91461	636	3	0
PTET.51.1.G0440074	Uncharacterized protein	scaffold51_44	+	118585	119781	1094	FALSE	none	44592.5	56209.5	50901.3	40850	40112	44795.5	118585	12019	39658	15904	119129	367	0	0
PTET.51.1.G0500120	V-type proton ATPase 116 kDa subunit a isoform 1	scaffold51_50	-	193521	190608	2789	TRUE	Early repression	19969	14173.5	7819	5350.5	6719.25	9005.5	193521	1344	2980	0	191541	290	0	0
PTET.51.1.G0600088	Uncharacterized protein	scaffold51_60	-	155634	154413	1114	FALSE	none	6285.5	8673	7631	5458	5856.25	4944.5	155634	256	3149	56	156036	9	0	890
PTET.51.1.G0600156	Uncharacterized protein	scaffold51_60	-	284573	283469	1032	FALSE	none	236.5	312.5	406	258.5	269.75	266	284573	0	450	0	285056	0	1161	3
PTET.51.1.G0650081	Trichocyst matrix protein T1-B	scaffold51_65	+	143078	144066	889	FALSE	none	27943	33050.5	28273.3	22464.5	25266.2	26012.5	143078	10546	47594	15827	144087	0	495	0
PTET.51.1.G0650141	Phosphatidylinositol 4-phosphate 5-kinase 6	scaffold51_65	-	251699	250665	987	FALSE	none	477	417.5	480	388.5	348	398.5	251717	0	0	1698	250663	6800	2099	2	Ovelapping UTR
PTET.51.1.G0660086	Tubulin alpha chain	scaffold51_66	+	135793	137244	1452	TRUE	Late repression	160314	166660	125206	63130.5	66898.2	94425.5	135799	30289	57097	9191	136667	0	0	293
PTET.51.1.G0710131	Tubulin alpha chain	scaffold51_71	+	195797	197242	1446	TRUE	Late repression	107744	100948	80978.3	36347	32262.8	43436	195804	36983	57186	886	197085	209	0	0
PTET.51.1.G0750038	Uncharacterized protein	scaffold51_75	-	66498	65628	769	FALSE	none	1278.5	3354.5	2280.33	944	1680.25	2315	66498	902	1296	1	67066	0	496	0
PTET.51.1.G0830144	Ubiquitin carboxyl-terminal hydrolase 36	scaffold51_83	+	270457	272885	2279	FALSE	none	1277	1099	1568.67	1444.5	1564	1038.5	270457	264	782	0	271559	0	500	1
PTET.51.1.G0850170	Putative carboxymethylenebutenolidase	scaffold51_85	+	268167	269011	765	TRUE	Late induction	373	691.5	635.667	611.5	1170	1562.5	268167	110	250	0	267371	0	1	1165
PTET.51.1.G0960157	Uncharacterized protein	scaffold51_96	-	260848	259605	1164	TRUE	Late repression	4645	3869	2962.33	1993.5	2037	1857	260848	768	1201	0	261283	158	0	0
PTET.51.1.G0980172	Trichocyst matrix protein T1-B	scaffold51_98	-	265987	264755	1155	TRUE	Early repression	16832.5	13766.5	13247	8753	11024.8	10878.5	265985	7483	31677	10498	265415	0	1	1501
PTET.51.1.G1060180	Uncharacterized protein	scaffold51_106	+	282314	290553	8240	TRUE	Late repression	920606	492760	651184	586206	517641	561659	282314	25258	58734	18108	284939	0	1005	0
PTET.51.1.G1080114	Trichocyst matrix protein T4-A	scaffold51_108	-	168612	167380	1153	FALSE	none	35140	40468	32217.7	26665	30484	29209.5	168612	21323	106353	23058	167793	192	0	0
PTET.51.1.G1090135	cAMP-dependent protein kinase catalytic subunit beta	scaffold51_109	+	240102	241290	1029	FALSE	none	1007	957.5	1655.33	1415	1642	2042	240102	114	651	155	238814	0	660	0
PTET.51.1.G1450037	Bifunctional protein RIB2	scaffold51_145	+	75068	76521	1454	TRUE	Late repression	1124.5	765	655.667	491.5	546.25	461.5	75068	281	406	0	74638	382	1037	0
PTET.51.1.G1570056	Uncharacterized protein	scaffold51_157	-	95579	94749	831	TRUE	Late repression	368.5	431	512	422	157.5	182.5	95579	246	631	0	96310	237	274	0
PTET.51.1.G1720020	Importin subunit alpha-1b	scaffold51_172	+	43590	46643	2958	FALSE	none	307.5	449.5	546	494.5	534.75	504	43569	271	13	514	43343	0	282	0
PTET.51.1.G2660001	Small nuclear ribonucleoprotein SmD3b	scaffold51_266	-	1210	731	426	FALSE	none	237	406	381	355	292.25	292.5	1210	126	497	0	729	200	1646	520
PTET.51.1.G5640001	V-type proton ATPase subunit C	scaffold51_564	-	2164	718	1312	FALSE	none	7985.5	8583	8475.33	7290.5	9390.25	13071.5	2164	1270	5207	3552	716	10339	17040	9760

## Sheet: Table S3
ID	NAME	DESCRIPTION	FUNCTION	REFERENCE	Microarrays			RNA-Seq
					Significant	P-value	Expression profile	Significant	P-value	Expression profile
PTET.51.1.G0780031	CAF1	Chromatin assembly factor-1	Required for elimination of TE and some IESs	Ignarski et al. 2014 [1]	YES	2.05289e-07	Early peak	YES	2.61232e-43	Early peak
PTET.51.1.G0210241	DCL2	Dicer-like Ribonuclease III	scnRNA production	Lepère et al., 2009 [2]	YES	1.24466e-05	Early peak	YES	3.84519e-28	Early peak
PTET.51.1.G0990073	DCL3	Dicer-like Ribonuclease III	scnRNA production	Lepère et al., 2009 [2]	YES	2.04951e-06	Early peak	YES	4.61047e-53	Early peak
PTET.51.1.G0070121	DCL5	Dicer-like Ribonuclease III	iesRNA production	Sandoval et al., 2014 [3]	YES	1.83501e-08	Intermediate induction	YES	2.27695e-41	Intermediate peak
PTET.51.1.G0860013	DIE5a	ciliate-specific	Required for IES elimination	Matsuda et al., 2010 [4]	YES	1.60453e-09	Intermediate induction	YES	3.93884e-30	Intermediate peak
PTET.51.1.G0950081	DIE5b	ciliate-specific	Required for IES elimination	Matsuda et al., 2010 [4]	YES	2.01344e-07	Intermediate induction	YES	8.814e-48	Intermediate peak
PTET.51.1.G0010313	PTMB.220	Putative helicase	Required for DNA rearrangements	Nowak et al., 2011 [17]	YES	6.77E-006	Early peak	YES	1.59E-061	Early peak
PTET.51.1.G0190231	DNA-PKcs	catalytic subunit of DNA Protein Kinase	Non-homologous End Joining	S. Malinsky, personal communication	NO	0.999993	none	YES	3.04663e-08	Early peak
PTET.51.1.G1740049	EZL1	Enhancer of zeste-like 1 histone methyl transferase	H3K9 and H3K27 methylation; required for DNA elimination	Lhuillier-Akakpo et al., 2014 [5]	YES	6.06127e-06	Early peak	YES	9.74608e-63	Early peak
PTET.51.1.G0150242	KU70a	DNA repair protein	NHEJ	Marmignon et al., 2014 [6]	YES	0.0236198	none	YES	0.000237728	Intermediate peak
PTET.51.1.G1140146	KU80c	DNA repair protein	NHEJ	Marmignon et al., 2014 [6]	YES	6.1732e-09	Intermediate induction	YES	1.46867e-30	Intermediate peak
PTET.51.1.G0540024	LIG4a	DNA Ligase 4	NHEJ	Kapusta et al., 2011 [6]	NO	0.587538	none	YES	8.34687e-16	Early peak
PTET.51.1.G0170077	NOWA1	RNA-binding GW-repeat protein	Required for DNA elimination	Nowacki et al., 2005 [7]	YES	5.01775e-07	Early induction	YES	1.10785e-105	Early peak
PTET.51.1.G0490206	NOWA2	RNA-binding GW-repeat protein	Required for DNA elimination	Nowacki et al., 2005 [7]	YES	1.11441e-07	Early induction	YES	1.48049e-40	Early peak
PTET.51.1.G0110289	PDSG1	Paramecium-specific	genome rearrangements	Arambasic et al, .2014 [8]	YES	4.37517e-09	Intermediate induction	YES	4.17857e-45	Intermediate peak
PTET.51.1.G0300085	PDSG2	Paramecium-specific	genome rearrangements	Arambasic et al, .2014 [8]	YES	4.21647e-06	Early peak	YES	5.21575e-82	Early peak
PTET.51.1.G0490162	PiggyMac	Domesticated PiggyBac transposase	Required for DNA elimination; introduction of DSBs	Baudry et al., 2009 [9]	YES	1.27521e-07	Intermediate induction	YES	1.91915e-58	Intermediate peak
PTET.51.1.G0710112	PTIWI01	Piwi protein	scnRNA pathway	Bouhouche et al., 2011 [10]	YES	8.93541e-06	Early peak	YES	1.56397e-45	Early peak
PTET.51.1.G0660118	PTIWI09	Piwi protein	scnRNA pathway	Bouhouche et al., 2011 [10]	YES	2.37573e-05	Early peak	YES	9.2635e-39	Early peak
PTET.51.1.G0240239	PTIWI10	Piwi protein	not characterized	Bouhouche et al., 2011 [10]	YES	1.76988e-10	Late induction	YES	3.34686e-49	Late induction
PTET.51.1.G0620215	PTIWI11	Piwi protein	not characterized	Bouhouche et al., 2011 [10]	YES	4.82771e-10	Late induction	YES	2.32514e-17	Late induction
PTET.51.1.G0230191	SPO11	SPO11 endonuclease	DSB introduction during meiotic recombination	Baudry et al., 2009 [9]	YES	3.96202e-05	Early peak	YES	2.93315e-15	Early peak
PTET.51.1.G0770102	SPT5m	transcription elongation factor	Required for scnRNA production and DNA elimination	Gruchota et al., 2016 [11]	YES	7.41167e-06	Early peak	YES	1.92245e-31	Early peak
PTET.51.1.G0170084	SUMOI	small ubiquitin-related modifier	Required for IES elimination	Matsuda and Forney, 2006 [12]	YES	0.000119491	Early peak	YES	1.27916e-17	Early peak
PTET.51.1.G0490204	SUMOII	small ubiquitin-related modifier	Required for IES elimination	Matsuda and Forney, 2006 [12]	YES	6.69023e-06	Early peak	YES	6.09525e-17	Early peak
PTET.51.1.G0370038	SUMOIII	small ubiquitin-related modifier	Required for IES elimination	Matsuda and Forney, 2006 [12]	YES	0.000696223	Early peak	YES	3.63393e-09	Early peak
PTET.51.1.G0900102	TFIIS4	transcription factor	non-coding transcription required for scnRNA pathway	Maliszewska-Olejniczak et al., 2015 [13]	YES	5.2283e-11	Early induction	YES	6.19356e-127	Intermediate peak
PTET.51.1.G1110086	XRCC4	Ligase4 partner	NHEJ	Kapusta et al., 2011 [14]	NO	0.999993	none	YES	1.81768e-06	Early peak
PTET.51.1.G0150190	NOWA3	RNA-binding GW-repeat protein	not characterized	Nowacki et al., 2005 [7]	YES	1.18618e-08	Early induction	YES	1.47821e-71	Early peak
PTET.51.1.G0250179	NOWA4	RNA-binding GW-repeat protein	not characterized	Nowacki et al., 2005 [7]	YES	1.90233e-07	Early induction	YES	1.13222e-71	Early peak
PTET.51.1.G0350134	EZL3a	Enhancer of zeste-like histone methyl transferase	not characterized	Lhuillier-Akakpo et al., 2014 [5]	YES	1.28252e-06	Early peak	YES	3.39499e-45	Early peak
PTET.51.1.G0300133	NOWA5	RNA-binding GW-repeat protein	not characterized	Nowacki et al., 2005 [7]	YES	7.91028e-06	Early peak	YES	1.96688e-18	Early peak
PTET.51.1.G0030302	PTIWI03	Piwi protein	not characterized	Bouhouche et al., 2011 [10]	YES	1.13191e-05	Early peak	YES	9.70238e-45	Early peak
PTET.51.1.G0370168	EZL3b	Enhancer of zeste-like 1 histone methyl transferase	not characterized	Lhuillier-Akakpo et al., 2014 [5]	YES	0.00455864	none	YES	2.39685e-08	Early peak
PTET.51.1.G0170355	PTIWI04	Piwi protein	not characterized	Bouhouche et al., 2011 [10]	NO	0.379339	none	YES	0.000104348	Early peak
PTET.51.1.G0070388	TFIIS2b	transcription factor	not characterized	Maliszewska-Olejniczak et al., 2015 [13]	YES	3.21385e-08	Intermediate induction	YES	4.01324e-20	Intermediate peak
PTET.51.1.G0170233	EZL4	Enhancer of zeste-like 1 histone methyl transferase	not characterized	Lhuillier-Akakpo et al., 2014 [5]	NA	NA	NA	YES	2.62865e-14	Intermediate peak
PTET.51.1.G0110375	TFIIS2a	transcription factor	not characterized	Maliszewska-Olejniczak et al., 2015 [13]	NA	NA	NA	YES	1.685e-10	Intermediate peak
PTET.51.1.G0060034	PTIWI06	Piwi protein	not characterized	Bouhouche et al., 2011 [10]	YES	8.6908e-08	Intermediate induction	YES	1.59121e-41	Late induction
PTET.51.1.G1330044	EZL2	Enhancer of zeste-like 1 histone methyl transferase	not characterized	Lhuillier-Akakpo et al., 2014 [5]	YES	6.78484e-09	Intermediate induction	YES	5.78879e-25	Late induction
PTET.51.1.G0250013	PTIWI07	Piwi protein	not characterized	Bouhouche et al., 2011 [10]	YES	5.06121e-11	Intermediate induction	YES	1.19666e-76	Late induction
PTET.51.1.G0680113	PTIWI08	Piwi protein	not characterized	Bouhouche et al., 2011 [10]	YES	8.41019e-07	Intermediate induction	YES	5.31846e-06	Late induction
PTET.51.1.G0370288	PTIWI02_1	Piwi protein	not characterized	Bouhouche et al., 2011 [10]	NA	NA	NA	YES	8.02317e-07	Late induction
PTET.51.1.G0080186	TFIIS1a	transcription factor	not characterized	Maliszewska-Olejniczak et al., 2015 [13]	NO	0.256035	none	YES	7.08296e-15	Late induction
PTET.51.1.G0370289	PTIWI02	Piwi protein	not characterized	Bouhouche et al., 2011 [10]	NO	0.999993	none	NO	0.0166042	none
PTET.51.1.G1790042	PTIWI05	Piwi protein	not characterized	Bouhouche et al., 2011 [10]	NO	0.999993	none	NO	0.285817	none
PTET.51.1.G0220151	TFIIS1c	transcription factor	not characterized	Maliszewska-Olejniczak et al., 2015 [13]	NO	0.999993	none	NO	0.108102	none
PTET.51.1.G0040095	PTIWI12	Piwi protein	? - secondary siRNA biogenesis	Bouhouche et al., 2011 [10]	NO	0.999993	none	YES	8.97262e-08	Early repression
PTET.51.1.G0120328	PTIWI15	Piwi protein	? - secondary siRNA biogenesis	Bouhouche et al., 2011 [10]	YES	0.00919251	none	YES	8.83592e-14	Late repression
PTET.51.1.G0610112	TFIIS3	transcription factor	not characterized	Maliszewska-Olejniczak et al., 2015 [13]	NO	0.999993	none	NO	0.000266632	none
PTET.51.1.G0700039	ICL7a	Centrin, cortical cytoskeleton	NONE	Gogendeau et al., 2008 [15]	NO	0.281446	none	YES	1.52312e-07	Early repression
PTET.51.1.G0780039	ICL7b	Centrin, cortical cytoskeleton	NONE	Gogendeau et al., 2008 [15]	NO	0.999993	none	YES	5.60991e-11	Early repression
PTET.51.1.G1460025	KU80a	DNA repair protein	NONE; vegetative NHEJ	Marmignon et al., 2015 [6]	NO	0.999993	none	YES	0.000114028	Late repression
PTET.51.1.G0360062	DCL1	Dicer-like Ribonuclease III	NONE	Lepère et al., 2009 [2]	NO	0.999993	none	NO	0.114684	none
PTET.51.1.G1280115	DCL4	Dicer-like Ribonuclease III pseudogene	NONE	Lepère et al., 2009 [2]	NO	0.999993	none	NO	0.271853	none
PTET.51.1.G0720019	LIG4b	DNA Ligase 4	NHEJ	Kapusta et al., 2011 [14]	NA	NA	NA	NO	6.29882e-05	none
PTET.51.1.G0250220	KU70b	DNA repair protein	NHEJ	Marmignon et al., 2015 [6]	NO	0.383501	none	NO	0.145135	none
PTET.51.1.G1510135	KU80b	DNA repair protein	NONE; vegetative NHEJ	Marmignon et al., 2015 [6]	NO	0.999993	none	NO	0.0180558	none
PTET.51.1.G0050374	ND7	trichocyst Non-Discharge 7	NONE	Skouri and Cohen., 1997 [16]	NO	0.394705	none	NO	0.00196505	none
PTET.51.1.G0480035	PTIWI13	Piwi protein	NONE - vegetative siRNA pathway	Bouhouche et al., 2011 [10]	NO	0.999993	none	NO	0.156354	none
PTET.51.1.G1630015	PTIWI14	Piwi protein	NONE - vegetative siRNA pathway	Bouhouche et al., 2011 [10]	NO	0.999993	none	YES	0.00164099	Late induction
1. Ignarski M, Singh A, Swart EC, Arambasic M, Sandoval PY, Nowacki M. Paramecium tetraurelia chromatin assembly factor-1-like protein PtCAF-1 is involved in RNA-mediated control of DNA elimination. Nucleic Acids Res. 2014;42:11952–64.
2. Lepère G, Nowacki M, Serrano V, Gout J-F, Guglielmi G, Duharcourt S, et al. Silencing-associated and meiosis-specific small RNA pathways in Paramecium tetraurelia. Nucleic Acids Res. 2009;37:903–15.
3. Sandoval PY, Swart EC, Arambasic M, Nowacki M. Functional Diversification of Dicer-like Proteins and Small RNAs Required for Genome Sculpting. Dev. Cell. 2014;28:174–88.
4. Matsuda A, Shieh AWY, Chalker DL, Forney JD. The conjugation-specific Die5 protein is required for development of the somatic nucleus in both Paramecium and Tetrahymena. Eukaryot. Cell. 2010;9:1100–8.
5. Lhuillier-Akakpo M, Frapporti A, Denby Wilkes C, Matelot M, Vervoort M, Sperling L, et al. Local effect of enhancer of zeste-like reveals cooperation of epigenetic and cis-acting determinants for zygotic genome rearrangements. PLoS Genet. 2014;10:e1004665.
6. Marmignon A, Bischerour J, Silve A, Fojcik C, Dubois E, Arnaiz O, et al. Ku-mediated coupling of DNA cleavage and repair during programmed genome rearrangements in the ciliate Paramecium tetraurelia. PLoS Genet. 2014;10:e1004552.
7. Nowacki M, Zagorski-Ostoja W, Meyer E. Nowa1p and Nowa2p: novel putative RNA binding proteins involved in trans-nuclear crosstalk in Paramecium tetraurelia. Curr. Biol. CB. 2005;15:1616–28.
8. Arambasic M, Sandoval PY, Hoehener C, Singh A, Swart EC, Nowacki M. Pdsg1 and Pdsg2, novel proteins involved in developmental genome remodelling in Paramecium. PloS One. 2014;9:e112899.
9. Baudry C, Malinsky S, Restituito M, Kapusta A, Rosa S, Meyer E, et al. PiggyMac, a domesticated piggyBac transposase involved in programmed genome rearrangements in the ciliate Paramecium tetraurelia. Genes Dev. 2009;23:2478–83.
10. Bouhouche K, Gout J-F, Kapusta A, Bétermier M, Meyer E. Functional specialization of Piwi proteins in Paramecium tetraurelia from post-transcriptional gene silencing to genome remodelling. Nucleic Acids Res. 2011;39:4249-64.
11. Gruchota J, Denby Wilkes C, Arnaiz O, Sperling L, Nowak JK. A meiosis-specific Spt5 homolog involved in non-coding transcription. Nucleic Acids Res. 2017; 10.1093/nar/gkw1318.
12. Matsuda A, Forney JD. The SUMO pathway is developmentally regulated and required for programmed DNA elimination in Paramecium tetraurelia. Eukaryot. Cell. 2006;5:806–15.
13. Maliszewska-Olejniczak K, Gruchota J, Gromadka R, Denby Wilkes C, Arnaiz O, Mathy N, et al. TFIIS-Dependent Non-coding Transcription Regulates Developmental Genome Rearrangements. PLoS Genet. 2015;11:e1005383.
14. Kapusta A, Matsuda A, Marmignon A, Ku M, Silve A, Meyer E, et al. Highly precise and developmentally programmed genome assembly in Paramecium requires ligase IV-dependent end joining. PLoS Genet. 2011;7:e1002049.
15. Gogendeau D, Klotz C, Arnaiz O, Malinowska A, Dadlez M, de Loubresse NG, et al. Functional diversification of centrins and cell morphological complexity. J. Cell Sci. 2008;121:65–74.
16. Skouri F, Cohen J. Genetic approach to regulated exocytosis using functional complementation in Paramecium: identification of the ND7 gene required for membrane fusion. Mol. Biol. Cell. 1997;8:1063–71.
17. Nowak JK, Gromadka R, Juszczuk M, Jerka-Dziadosz M, Maliszewska K, Mucchielli M-H, et al. A functional study of genes essential for autogamy and nuclear reorganization in Paramecium. Eukaryot Cell. 2011;10:363–72.
