# Supplementary material for: Improved methods and resources for paramecium genomics: transcription units, gene annotation and gene expression
Source: BMC Genomics. 2017 Jun 26;18:483. doi: 10.1186/s12864-017-3887-z (PMC5485702; doi:10.1186/s12864-017-3887-z)
Supplement: Supplementary file 3 — Gene expression atlas. All P. tetraurelia v2 genes (‘ID’) with their normalized RNA-Seq counts (last 15 columns, sample labels as in Additional file 2: Table S1) are given. The mean value for biological replicates are given in the columns VEG, MEI, FRG, DEV1, DEV2/3, DEV4. The ‘P-value’ ‘Significant’ and ‘Expression profile’ refer to the differential gene expression analysis (cf. Methods). ‘Note’ is the description of the best SwissProt BLASTP match. The GO ID and GO description were inferred electronically using InterProScan. The Biological Process GO term associated with the highest scoring protein domain is given. (TSV 12379 kb) [file 12864_2017_3887_MOESM3_ESM.tsv]

ID	Note	GO ID	GO description	P-value	Significant	Expression profile	VEG	MEI	FRG	DEV1	DEV2/3	DEV4	V1.2	VK1	S1.1	S1.2	T0.1	T0.2	T3	T5.1	T5.2	T11.1	T11.2	T20.1	T20.2	T20.3	T30
PTET.51.1.G0010001				0,662500437	NO	none	319,8272464	310,9019914	347,3515141	344,9851659	356,8311673	355,8179555	281,1676098	358,4868831	337,2766464	284,5273364	317,4497676	387,2995347	337,3052401	300,5096838	389,460648	473,5969827	317,7611061	360,1277959	275,8387844	392,0042469	319,6316641
PTET.51.1.G0010002				0,399624951	NO	none	341,8887314	264,5241112	366,5534625	510,6470648	436,6806805	343,5485323	330,2157372	353,5617255	237,8790582	291,1691643	361,2741749	414,6128227	323,7733899	650,7279096	370,5662201	845,5946126	208,4776241	327,8184582	364,8320272	338,6643655	348,4326991
PTET.51.1.G0010003				0,025379563	NO	none	111,7160998	132,1456597	185,3470938	242,683884	204,4215748	143,3501714	85,24196209	138,1902375	139,9315942	124,3597252	199,7529369	204,3266478	151,9616966	275,5280962	209,8396719	349,251163	145,4173413	178,1837253	144,8340697	149,9665434	136,7337993
PTET.51.1.G0010004				1,00E+000	NO	none	0	0	7,325063174	0	0	0	0	0	0	0	5,108153763	16,86703576	0	0	0	0	0	0	0	0	0
PTET.51.1.G0010005				2,91E-006	YES	Late peak	85,79293742	116,9093008	107,8943028	133,8460814	184,8205558	149,9133717	82,87476479	88,71111005	113,6989945	120,1196072	117,1409656	87,54439356	118,9975491	143,98346	123,7087029	179,7310645	162,4804053	224,8786462	172,1921072	134,3595961	165,4671473
PTET.51.1.G0010006	guanylate kinase 1			4,60E-005	YES	Early repression	719,7335805	280,7904776	230,5875122	257,0384218	375,0906538	264,5126979	739,7916691	699,6754919	318,8374751	242,7434801	240,3357212	184,3829955	267,0438201	215,9345984	298,1422451	193,1737828	382,4427196	524,0011738	400,7449391	214,9894468	314,0359491
PTET.51.1.G0010007	serine carboxypeptidase-like 50	GO:0006508	proteolysis	1,69E-003	YES	Early repression	369,6958613	242,9307405	181,6539481	177,2947443	220,7079192	176,474051	315,6833359	423,7083866	245,6855517	240,1759293	239,9631717	188,8238438	116,1748289	147,7410084	206,8484803	188,4012691	236,5510383	283,6229804	174,256389	170,576903	182,371199
PTET.51.1.G0010008				0,003757657	YES	Intermediate peak	284,2146226	336,3146477	513,8936885	625,4847315	656,0828157	617,6093096	353,477688	214,9515572	347,5037639	325,1255314	520,4406578	426,4153916	594,8250161	653,4024884	597,5669745	1077,067046	559,8280256	628,9694612	358,4667301	697,6915903	537,5270289
PTET.51.1.G0010009				2,20E-001	NO	none	2,110679049	0	7,155038182	8,087875159	13,13359683	10,88170931	4,221358098	0	0	0	0	15,62181835	5,843296191	0	16,17575032	18,53104205	20,66479289	5,176762072	8,161790318	7,905792017	13,85762661
PTET.51.1.G0010010	anoctamin-10			3,23E-005	YES	Late induction	37,38719624	38,78755104	78,14766877	75,89747768	82,93955434	93,72124698	29,72634124	45,04805125	35,04126069	42,5338414	68,33458759	75,62990416	90,47851457	68,17622975	83,61872562	93,12495526	93,42994573	61,93070007	83,27261631	99,00709514	88,43539883
PTET.51.1.G0010011				2,87E-007	YES	Late peak	168,6317208	279,283825	230,3264392	584,5796174	621,5280282	352,0051571	136,2464411	201,0170005	289,6809722	268,8866777	251,2824914	219,0586316	220,6381945	674,4500205	494,7092143	537,7080959	329,1663207	853,2566785	765,9810176	329,4828189	374,5274952
PTET.51.1.G0010012	serine/threonine-protein kinase atg1	GO:0006468	protein phosphorylation	2,70E-013	YES	Early peak	40,8552868	314,552478	197,2648978	126,3245155	9,105754499	16,3830819	43,51047838	38,20009522	256,282045	372,8229109	145,5745875	162,7934911	283,4266148	103,0850486	149,5639823	7,303078017	7,830758241	7,062093528	14,22708821	10,18584495	22,58031885
PTET.51.1.G0010013				0,187972662	NO	none	143,3966165	93,41278156	148,8958179	156,831062	172,7672319	209,7807641	142,672602	144,1206309	90,20948269	96,61608043	135,2286876	143,3096817	168,1490846	102,4779016	211,1842223	167,4927575	236,7991519	140,9703103	145,8067078	206,1244413	213,437087
PTET.51.1.G0010014	caltractin icl1e			0,022756154	NO	none	1510,382683	1634,091008	1668,953611	1757,514082	2178,251766	3360,231777	1648,431066	1372,334299	1688,753903	1579,428113	1230,264804	1819,861785	1956,734244	1674,393562	1840,634602	1888,722876	2267,590385	2015,867532	2540,826271	3535,613721	3184,849833
PTET.51.1.G0010015				0,034455047	NO	none	47,23020854	45,50810652	80,17157031	92,93276131	79,07183505	107,8695815	59,31684146	35,14357561	41,27913161	49,73708144	67,41944936	90,60029217	82,4949694	68,35819477	117,5073278	82,53897592	95,42145839	49,06640101	89,26050488	106,8969992	108,8421638
PTET.51.1.G0010016				0,28825148	NO	none	2,925499333	5,057893597	12,27891988	22,95915211	17,05452631	5,14036324	5,850998666	0	10,11578719	0	32,7872195	0	4,049540151	41,43423575	4,48406846	35,95884067	14,32118205	17,93808253	0	5,478897724	4,801828756
PTET.51.1.G0010017				6,76E-002	NO	none	5,106506236	17,89263385	27,16537484	55,56180405	18,07097554	23,52616388	0	10,21301247	30,36501566	5,42025204	22,14424773	36,55996233	22,79191446	75,79102679	35,33258132	0	21,49426974	44,42258134	6,367051086	30,83672803	16,21559973
PTET.51.1.G0010018				4,43E-001	NO	none	170,5226222	198,5562412	168,4914649	194,8494848	197,1598096	183,5147638	164,0124424	177,032802	198,6162478	198,4962347	202,1366308	151,2427642	152,0949997	188,8329545	200,8660151	154,8206583	186,2913029	233,0116413	214,5156359	165,1256201	201,9039075
PTET.51.1.G0010019				5,84E-033	YES	Late induction	0,629253349	6,680936715	40,98060022	347,6312473	643,2377391	568,1179654	0	1,258506698	9,354383857	4,007489573	47,75299873	42,04788785	33,14091408	351,3055142	343,9569804	852,207953	810,4865093	519,5331618	390,7233324	975,0493823	161,1865485
PTET.51.1.G0010020	putative serine/threonine-protein kinase	GO:0006468	protein phosphorylation	0,008012807	NO	none	101,2191695	135,4131656	161,1996014	189,1344714	131,3566217	114,0192167	81,91120044	120,5271386	137,4814329	133,3448982	188,292763	157,0943121	138,2117292	203,2325632	175,0363796	122,8333293	97,07410868	136,7437765	168,7752724	122,0513005	105,9871328
PTET.51.1.G0010021				7,90E-004	YES	Late induction	106,7543505	214,6113433	217,089427	179,4533792	237,0022501	242,6779356	91,42677593	122,081925	175,6307602	253,5919265	177,417249	173,868946	299,982086	179,8457743	179,0609841	184,3227634	350,8657477	206,5897338	206,2307556	228,2996952	257,056176
PTET.51.1.G0010022	serine/threonine-protein kinase tousled-like 2	GO:0006468	protein phosphorylation	5,73E-023	YES	Late induction	93,27119732	141,3586281	457,6407005	624,7414795	716,0711877	571,5348849	83,34743093	103,1949637	137,0246675	145,6925887	429,7618055	495,5373972	447,6228986	669,1565231	580,3264358	741,9726446	806,5319012	612,4744994	703,3057056	788,3337456	354,7360242
PTET.51.1.G0010023				5,96E-003	YES	Intermediate peak	80,84786733	150,0583453	270,3794505	168,6683615	117,5646741	122,9986656	83,76278357	77,9329511	168,5148085	131,6018822	197,1401037	211,3484505	402,6497973	113,2418731	224,0948499	108,30564	214,962214	71,90434776	75,08649471	139,7583233	106,2390079
PTET.51.1.G0010024				4,16E-016	YES	Early repression	1247,37669	345,8046864	344,902027	365,557889	366,7568896	405,9941933	1176,110845	1318,642535	341,7927412	349,8166316	316,2506977	426,9131471	291,5422361	371,6054187	359,5103594	371,9323988	333,1345994	311,7048998	450,2556602	460,7861396	351,202247
PTET.51.1.G0010025	inositol 1,4,5-trisphosphate receptor type 1	GO:0070588	calcium ion transmembrane transport	1,73E-002	NO	none	489,3283408	443,1105997	433,5763295	551,8080006	609,1461678	737,794934	415,7620447	562,8946369	436,2906363	449,9305631	424,0731857	513,3415359	363,3142668	595,1427718	508,4732294	621,1221138	520,9137352	607,6447817	686,9040402	779,5633684	696,0264995
PTET.51.1.G0010026				8,57E-006	YES	Late repression	60,49181367	64,61917478	94,21932088	92,06186101	7,92292951	5,183958701	72,2164928	48,76713455	56,38614714	72,85220242	92,68461217	101,2959203	88,67743016	94,85754435	89,26617768	8,181111898	19,00650704	0	4,504099102	6,544238948	3,823678454
PTET.51.1.G0010027		GO:0006281	DNA repair	6,21E-082	YES	Late induction	20,5846343	37,59400351	254,854159	1520,564468	1638,083303	1303,286734	21,98918654	19,18008205	32,20892184	42,97908518	275,7063676	311,9357407	176,9203685	1506,894952	1534,233985	1919,313877	1985,42554	1222,454848	1425,138946	1603,505365	1003,068103
PTET.51.1.G0010028				0,188276256	NO	none	0,666217685	4,279489807	3,923157346	2,355872063	1,620661702	1,961832386	0	1,33243537	6,437528508	2,121451106	4,815062973	6,359702007	0,594707058	0,760618228	3,951125897	3,017623241	0	2,634349552	0,830674015	3,218478171	0,7051866
PTET.51.1.G0010029		GO:0006810	transport	1,60E-001	NO	none	453,2173294	485,019011	368,0970048	305,540384	373,5577297	279,5421694	445,6899521	460,7447068	493,6876511	476,350371	339,4885259	385,5618113	379,2406773	278,3862715	332,6944966	316,7671317	549,3813369	301,6734278	326,4090223	334,2379708	224,846368
PTET.51.1.G0010030				6,65E-015	YES	Late repression	474,2318826	587,4693288	404,9732037	291,8321993	175,3192701	261,6401961	415,0089283	533,4548368	562,8418304	612,0968273	364,9177757	427,5339863	422,4678491	293,0690917	290,5953069	163,9782199	153,1948526	179,8160319	204,2879759	260,0092405	263,2711518
PTET.51.1.G0010031				2,40E-001	NO	none	4,396274418	10,60050518	11,64826944	13,28449416	21,0759127	0	4,952616981	3,839931854	17,12515155	4,075858817	16,65177683	4,581990029	13,71104146	0	26,56898832	34,78583012	40,40753465	9,110286008	0	0	0
PTET.51.1.G0010032				0,456443323	NO	none	12,59986351	16,4571729	20,46679294	18,26869466	17,25775543	19,32448801	11,51279481	13,68693221	14,59660568	18,31774011	26,66587163	11,36132244	23,37318476	22,42037086	14,11701846	11,45555327	35,69373317	12,23598308	9,645752194	27,31091788	11,33805814
PTET.51.1.G0010033				0,028015893	NO	none	268,1908518	241,49154	255,5800657	241,6479424	179,1636102	173,5835519	195,3017227	341,0799809	244,7414578	238,2416221	293,0849624	257,5742336	216,0810012	261,6499904	221,6458944	174,8732936	169,7401204	203,3232869	168,71774	196,8892149	150,2778889
PTET.51.1.G0010034	calcium-dependent kinase 4	GO:0006468	protein phosphorylation	0,001736603	YES	Late induction	43,06108091	73,44184096	95,04092612	68,72442368	111,7589187	135,2372011	32,39070819	53,73145363	63,81426233	83,06941958	93,70862197	99,65691128	91,7572451	52,00989024	85,43895713	91,9272843	170,8537028	94,68514819	89,56953962	182,6900717	87,78433049
PTET.51.1.G0010035				4,68E-001	NO	none	118,9111249	113,9399046	100,3807566	101,1558565	123,179246	142,2579904	129,5302618	108,291988	97,75999545	130,1198138	76,45945948	115,5722615	109,1105487	75,48766614	126,8240469	112,9137338	146,2992623	98,92566583	134,578322	147,1914205	137,3245604
PTET.51.1.G0010036				4,04E-004	YES	Early repression	203,8532697	137,53959	93,37056889	81,997713	109,1122312	61,75561897	224,7696082	182,9369312	166,7490489	108,3301311	116,9076376	74,67784341	88,52622571	80,24559849	83,74982751	93,76378	117,5288846	96,70273315	128,4535272	59,30514663	64,20609131
PTET.51.1.G0010037	dopey-1			3,00E-002	NO	none	116,8531475	107,9538449	73,99366667	85,89952224	83,99827409	78,91077422	103,8201121	129,8861828	99,08402035	116,8236695	71,27069416	93,19576635	57,5145395	86,8280293	84,97101518	89,02173627	73,7347233	77,98524016	95,25139663	79,67298442	78,14856402
PTET.51.1.G0010038	ferrochelatase, mitochondrial	GO:0006783	heme biosynthetic process	1,37E-006	YES	Early repression	1575,504993	1098,075904	708,7088519	443,6022798	493,5961607	549,5779025	1835,727008	1315,282977	884,3625357	1311,789271	588,968465	855,8097696	681,3483211	357,277495	529,9270645	333,6734442	530,7273016	429,6375271	680,34637	451,8082883	647,3475167
PTET.51.1.G0010039				0,055391696	NO	none	42,320325	65,56009417	43,11063747	44,84071521	96,96385641	39,58006363	33,18372145	51,45692854	93,88032719	37,23986114	65,92825792	27,90948363	35,49417087	48,06669435	41,61473607	113,8881405	78,76077738	136,8800446	58,32646319	39,54791882	39,61220844
PTET.51.1.G0010040				1,97E-001	NO	none	48,64036734	43,69178291	37,25862576	15,43723578	62,25947135	78,68035653	59,76755425	37,51318042	47,56556045	39,81800537	41,46618937	21,06471434	49,24497356	2,519332773	28,35513879	87,45645638	118,4251593	34,90215152	8,254118263	82,61731522	74,74339783
PTET.51.1.G0010041				2,02E-003	YES	Early peak	62,83598811	186,5482252	133,6007156	58,27038117	93,40803581	95,55157594	75,88650242	49,78547379	166,5232254	206,5732251	152,1068339	89,10960655	159,5857064	51,67262579	64,86813654	82,00093597	88,1090512	121,6959474	81,82620874	112,0568061	79,04634576
PTET.51.1.G0010042				4,56E-001	NO	none	40,67707364	26,63926767	37,98859159	37,60359757	43,55697165	75,44331444	43,00734062	38,34680665	28,50288756	24,77564779	32,53501012	27,85223341	53,57853123	32,35942985	42,84776528	28,31923349	50,87895731	65,92628621	29,10340958	78,53086737	72,35576151
PTET.51.1.G0010043				7,10E-002	NO	none	36,34709073	19,30616872	29,14039415	28,64169041	21,82649359	20,43045595	31,71339613	40,98078534	19,03793983	19,5743976	25,17590069	22,00510337	40,24017839	26,90287497	30,38050585	25,52300666	14,01530246	23,49662701	24,27103823	23,50976597	17,35114593
PTET.51.1.G0010044				0,471033223	NO	none	33,39076681	26,0727654	77,00164535	37,09648064	56,59941072	49,65778564	45,57843164	21,20310198	18,38678711	33,75874368	33,20299946	46,38434834	151,4175883	32,27666916	41,91629213	92,03750886	7,437328842	16,76820758	110,1545976	46,94780115	52,36777013
PTET.51.1.G0010045				1,92E-001	NO	none	1,663974488	0,958948081	10,83071504	2,550462219	6,337875058	1,365599448	3,327948977	0	1,917896161	0	18,64881533	9,236710058	4,606619749	0	5,100924439	2,921825678	8,145645874	14,28402868	0	0	2,731198896
PTET.51.1.G0010046	40s ribosomal s15	GO:0006412	translation	2,09E-009	YES	Early repression	11213,51371	6448,207303	5004,323568	5485,922183	6628,608064	8870,374419	11816,58362	10610,4438	6259,574314	6636,840292	4489,77501	5121,235462	5401,960233	5920,894841	5050,949524	6542,479139	7538,435267	5627,956811	6805,561039	8241,658013	9499,090825
PTET.51.1.G0010047				1,38E-005	YES	Late peak	4,383462597	12,93244623	24,49938003	33,82102233	33,22674167	11,2620518	2,137578102	6,629347092	13,55074297	12,31414949	26,35234465	19,77613368	27,36966177	34,05915301	33,58289165	36,5960528	29,64821319	36,6991527	29,96354797	19,01554563	3,50855797
PTET.51.1.G0010048				0,002057464	YES	Late induction	0,449881315	2,865133228	1,402522491	1,471939525	11,23143587	22,2283795	0	0,89976263	0	5,730266455	2,601200071	0	1,606367403	2,054511229	0,889367822	10,18865412	22,72364679	6,404094039	5,609348512	20,64695314	23,80980587
PTET.51.1.G0010049				0,078270349	NO	none	263,9185247	159,6901766	159,7145366	173,4376003	145,3070534	173,942577	250,9494824	276,887567	163,1634217	156,2169315	210,9367025	101,2022146	167,0046929	159,4847182	187,3904824	118,6365843	246,7443216	138,0911212	77,75618654	165,6981217	182,1870322
PTET.51.1.G0010050	myb-related			3,94E-003	YES	Intermediate peak	42,55475069	40,71228305	109,3757	105,5305365	85,46665498	88,87234717	53,53041333	31,57908805	53,65141527	27,77315083	110,2057003	75,36335126	142,5580485	104,0407527	107,0203203	97,06083265	96,84351598	69,21345257	78,7488187	101,3418686	76,40282572
PTET.51.1.G0010051				3,05E-001	NO	none	5,959762766	8,538527739	6,871155635	6,162321281	11,88310102	6,207644141	7,356518791	4,563006741	11,02285583	6,054199647	9,069213348	1,361199377	10,18305418	7,81435148	4,510291083	9,042281572	16,80575359	11,72793934	9,956429593	2,755469031	9,659819252
PTET.51.1.G0010052				1,48E-001	NO	none	119,2590633	99,84345813	150,82861	103,4651938	103,3829207	141,7616588	97,99218476	140,5259419	110,1909688	89,49594747	165,1819703	155,5206926	131,783167	111,0724199	95,85796762	91,6294895	99,45013374	113,0871707	109,3648889	146,2196011	137,3037165
PTET.51.1.G0010053				6,89E-004	YES	Late repression	32,86698544	60,28915453	72,38146769	85,90976856	4,570073526	8,751704259	32,91870278	32,81526811	59,62326907	60,95503999	65,88086162	73,96273998	77,30080148	71,80804759	100,0114895	0	13,42889656	1,441752427	3,409645114	1,10090001	16,40250851
PTET.51.1.G0010054	probable serine/threonine-protein kinase 2	GO:0006468	protein phosphorylation	5,19E-009	YES	Intermediate peak	15,33675095	32,61389164	42,82455658	51,79271368	59,9930643	48,28397627	16,34643413	14,32706778	30,71884529	34,50893799	48,18980313	41,4242963	38,85957032	53,47532898	50,11009838	74,2539902	47,54848202	58,39504606	59,77473892	54,57229767	41,99565488
PTET.51.1.G0010055				3,58E-001	NO	none	2,998738407	5,515238735	0,981667509	0	0	0	2,351335913	3,646140901	1,355074297	9,675403174	1,317617232	0	1,627385294	0	0	0	0	0	0	0	0
PTET.51.1.G0010056				4,82E-005	YES	Early repression	7956,139675	4791,085038	3799,920179	3420,714835	4566,192123	5413,356667	8840,433724	7071,845627	4679,565691	4902,604385	3644,763728	4244,025201	3510,971609	2852,23829	3989,191381	3359,023068	5824,994237	4364,146657	4716,604529	5523,73131	5302,982024
PTET.51.1.G0010057				1,73E-001	NO	none	81,47103999	96,33996191	171,834006	122,6547591	103,2287973	130,489141	77,17574928	85,7663307	59,30181995	133,3781039	121,0914487	130,9006149	263,5099542	79,70159101	165,6079272	67,75767523	100,7461477	132,4997016	111,9116648	130,0818048	130,8964771
PTET.51.1.G0010058	echinoderm microtubule-associated protein-like 5			1,19E-015	YES	Late repression	492,3914979	259,2265619	301,5054154	199,7879801	153,7617828	147,6202211	463,3510305	521,4319653	258,8645244	259,5885994	332,9656717	362,7558015	208,7947731	202,86512	196,7108403	160,6007276	111,508199	168,1153054	174,8228992	133,8328296	161,4076125
PTET.51.1.G0010059	guanylate-binding 4			5,64E-031	YES	Late repression	1551,118656	2406,992758	1820,775687	1615,553441	66,81989524	146,6673266	1207,051295	1895,186018	2439,983541	2374,001975	1919,300502	1947,559668	1595,466892	1639,639919	1591,466962	69,70582719	56,55111792	77,42739168	63,59524418	60,42046297	232,9141903
PTET.51.1.G0010060	atpase family aaa domain-containing 3-a			3,06E-005	YES	Early repression	1144,395065	236,2781249	81,32864917	115,8661072	347,4466638	209,8986507	1096,171098	1192,619032	240,0190984	232,5371514	101,9430317	93,82223768	48,22067811	121,9760156	109,7561988	108,066195	103,5825393	557,7363814	620,4015396	91,33743959	328,4598618
PTET.51.1.G0010061				9,16E-004	YES	Late repression	275,0102415	142,0899626	86,91108855	116,8268473	127,5975901	63,159379	306,5471218	243,4733612	151,8871168	132,2928083	127,7873354	50,14998299	82,79594722	150,5685034	83,08519123	113,2348549	112,8529006	165,0410208	119,2615839	78,76424291	47,55451509
PTET.51.1.G0010062	elongator complex 3			4,34E-007	NO	none	1375,643242	758,0604255	793,4140431	944,1709114	1030,952727	1038,649585	1359,323901	1391,962582	781,3775687	734,7432823	859,3707558	801,5751563	719,2962171	1003,542564	884,7992591	1118,469065	932,8922313	1025,470284	1046,979328	1064,847357	1012,451813
PTET.51.1.G0010063				0,289680768	NO	none	251,3593766	181,5871701	255,7128393	218,0451159	350,3576473	339,0823966	302,5017786	200,2169747	187,0876771	176,086663	262,5381315	300,3420561	204,2583302	257,9767208	178,1135111	424,2902168	469,5331827	325,7261203	181,8810693	269,4460845	408,7187086
PTET.51.1.G0010064				3,56E-002	NO	none	0,666217685	4,597423609	2,285930506	7,754217037	5,513766828	11,9790162	0	1,33243537	4,951945006	4,242902211	2,889037784	1,589925502	2,378828231	7,60618228	7,902251794	10,56168134	1,402119372	8,429918565	1,661348029	11,2646736	12,6933588
PTET.51.1.G0010065		GO:0007017	microtubule-based process	1,46E-007	YES	Late repression	288,0615398	187,9916937	246,408184	218,9654954	82,38221006	112,5232572	303,2593505	272,863729	215,7633181	160,2200692	245,4650317	221,6810414	272,0784789	248,559171	189,3718198	75,60223942	82,47466448	91,82589865	79,62603769	80,63437275	144,4121416
PTET.51.1.G0010066				0,036983519	NO	none	550,3983452	675,6322774	681,0089607	569,6050201	370,9744985	360,0965781	491,7033335	609,093357	706,6195044	644,6450503	708,4291404	760,9830327	573,6147091	525,8267577	613,3832825	283,9729374	289,8642624	425,9261114	484,1346829	350,2483782	369,944778
PTET.51.1.G0010067	serine/threonine-protein kinase ulk3	GO:0006468	protein phosphorylation	0,025250654	NO	none	494,285414	633,4485052	334,021338	390,3585229	466,023674	334,1876047	521,0418126	467,5290153	639,3522742	627,5447362	354,7180423	354,0900055	293,2559661	367,9427625	412,7742834	442,0370408	413,1676295	524,9941431	483,8958825	305,6262378	362,7489716
PTET.51.1.G0010068	serine/threonine-protein phosphatase pp2a catalytic subunit 3			0,164838323	NO	none	3221,591395	2516,35956	2224,695448	2739,450323	2798,989258	2831,903211	3964,258711	2478,924078	2244,824475	2787,894645	1901,426609	2426,524603	2346,135131	3062,741705	2416,158942	2727,894024	2105,382743	2728,350604	3634,329664	2086,975174	3576,831247
PTET.51.1.G0010069				5,01E-003	YES	Late repression	181,4974016	35,49272713	61,73796217	103,2774863	76,29450528	48,4376978	188,9900039	174,0047993	61,26462667	9,720827602	52,95212915	38,24778531	94,01397205	88,87449042	117,6804821	88,14860003	43,36695973	65,18345482	108,4790065	38,71239941	58,1629962
PTET.51.1.G0010070				1,27E-011	YES	Late repression	284,3046994	192,8789784	188,8852959	165,6284721	127,4260087	176,1829956	268,7081088	299,90129	177,2958008	208,462156	202,8458284	214,5555794	149,2544799	156,8053284	174,4516158	121,3392464	137,5450489	113,0770352	137,7427042	180,3004608	172,0655304
PTET.51.1.G0010071	casein kinase ii subunit alpha	GO:0006468	protein phosphorylation	2,96E-007	YES	Late repression	1359,129843	1373,186557	881,2665848	658,7937874	684,2028074	635,5128144	1282,652692	1435,606994	1458,983473	1287,38964	1046,383198	837,8297521	759,5868043	621,8369525	695,7506223	686,7098342	566,7363999	778,2183475	705,1466479	664,1147392	606,9108896
PTET.51.1.G0010072	cytosolic carboxypeptidase 3	GO:0006508	proteolysis	7,67E-007	YES	Early peak	51,33913113	99,04059347	86,49937444	74,93423075	100,9313129	118,5949191	46,67360244	56,00465982	93,82273473	104,2584522	94,65426973	98,69897956	66,14487402	72,79358335	77,07487815	100,981083	102,0004684	104,5939167	96,14978338	118,6287838	118,5610545
PTET.51.1.G0010073		GO:0006810	transport	5,15E-020	YES	Early repression	2709,684938	694,3827357	939,5951416	745,4016299	839,48112	842,6767442	2603,558547	2815,811329	754,1428967	634,6225747	979,9115278	917,0079921	921,865905	699,8441252	790,9591347	796,7085906	848,4081068	914,6200655	798,1877169	977,3810738	707,9724147
PTET.51.1.G0010074	phenylalanine--trna ligase alpha subunit b	GO:0006418	tRNA aminoacylation for protein translation	3,12E-006	YES	Late induction	1817,408341	1966,978946	2111,514591	3191,766371	4294,382861	3950,428942	1945,948955	1688,867727	2077,804572	1856,153319	1925,547944	2125,783862	2283,211967	3882,626229	2500,906513	5512,476637	3072,393453	4081,945612	4510,715743	3784,075866	4116,782018
PTET.51.1.G0010075	small subunit processome component 20 homolog			6,07E-008	YES	Early repression	603,0558044	198,1687827	82,98081763	126,7751543	216,4806279	248,0414439	500,0734615	706,0381474	212,284028	184,0535374	103,297931	87,12734974	58,51717215	148,5484198	105,0018888	142,2643295	123,1726373	333,8757353	266,6098095	125,4430702	370,6398175
PTET.51.1.G0010076				2,45E-001	NO	none	180,7981829	318,6570599	234,1182578	274,3606172	226,2278875	332,276039	188,694707	172,9016589	402,0259062	235,2882135	208,2733603	280,3761353	213,705278	268,2631343	280,4581	85,34387185	312,5706476	319,0532588	187,9437716	289,1363753	375,4157027
PTET.51.1.G0010077	n6-adenosine-methyltransferase 70 kda subunit	GO:0006139	nucleobase-containing compound metabolic process	0,220502811	NO	none	191,7342791	220,1178106	181,7902641	183,1136459	248,6530461	219,5660772	157,5417202	225,926838	262,8167875	177,4188337	210,4155316	184,1079835	150,8472772	171,9598814	194,2674104	262,0729066	257,0710613	271,6386471	203,8295695	249,5684344	189,56372
PTET.51.1.G0010078	adp-ribosylation factor 1	GO:0007264	small GTPase mediated signal transduction	2,93E-003	YES	Late induction	80,42812762	95,64206491	132,451191	184,7177018	250,6164734	169,5072431	80,33731035	80,51894489	88,0798293	103,2043005	149,329953	117,8327965	130,1908235	246,2981343	123,1372694	509,2168714	175,8545979	201,8453398	115,5490844	179,8136683	159,2008179
PTET.51.1.G0010079				1,35E-003	NO	none	2835,30376	1851,036738	2115,702715	1752,175112	1857,04538	2441,835604	2354,013176	3316,594343	1919,681134	1782,392342	2068,245941	1883,374326	2395,487879	1739,531377	1764,818847	1982,907122	1982,698596	1811,6674	1650,908403	2517,912134	2365,759075
PTET.51.1.G0010080	proprotein convertase subtilisin/kexin type 5			0,027628972	NO	none	7,474515832	9,636166685	8,249599545	7,585665151	12,90815811	11,89543986	8,251485257	6,697546407	9,51065777	9,761675601	10,6927265	6,56045923	7,495612906	7,760691385	7,410638918	12,67791451	9,256833192	17,23394339	12,46394135	10,14132345	13,64955627
PTET.51.1.G0010081				0,036012007	NO	none	41,56633506	17,36786737	19,87711003	36,10420813	61,53808784	25,00263531	43,32276436	39,80990575	17,56929876	17,16643599	18,88192552	11,87577008	28,8736345	34,08811487	38,12030139	43,67085879	51,05574468	92,48179793	58,94394998	21,03505376	28,97021686
PTET.51.1.G0010082				1,20E-002	NO	none	1056,94696	1612,4115	1257,479883	1237,841759	1903,717478	1744,089464	998,488963	1115,404957	1635,429616	1589,393384	1340,830345	1192,693201	1238,916102	1266,185078	1209,49844	1636,489387	1156,320158	2600,998549	2221,061819	1331,744082	2156,434846
PTET.51.1.G0010083				1,11E-008	YES	Late repression	66,0624262	79,59555838	102,4289844	37,10732145	26,7239917	27,6149822	64,67951646	67,44533593	77,6391998	81,55191696	113,6757331	136,1582998	57,45292048	33,52575939	40,68888352	27,93769859	19,47160991	27,8886136	31,5980447	25,42482715	29,80513725
PTET.51.1.G0010084	ap-3 complex subunit delta	GO:0006886	intracellular protein transport	3,49E-011	YES	Early repression	1035,628473	404,1520592	498,787611	449,0484549	564,1054757	506,1228794	998,5507991	1072,706147	443,4219589	364,8821595	537,0270935	497,3264694	462,00927	439,2750098	458,8218999	518,3758818	563,9540202	659,2166791	514,8753216	477,0647044	535,1810543
PTET.51.1.G0010085				6,50E-002	NO	none	56,14459955	63,48568675	19,17554473	13,46473071	42,66332194	25,93529735	63,24962245	49,03957664	54,67611235	72,29526114	17,72158373	32,50909127	7,295959211	0	26,92946142	27,76550547	25,80212967	79,71924386	37,36640875	23,0327963	28,8377984
PTET.51.1.G0010086	atp-binding cassette sub-family member 3			1,14E-006	YES	Early repression	1047,155871	752,2091057	416,8531958	371,5275745	558,7963444	456,4651644	949,9930954	1144,318646	759,137569	745,2806424	466,9346714	533,9465804	249,6783356	349,2882044	393,7669447	468,5463309	434,654237	651,6012905	680,383519	361,0636869	551,866642
PTET.51.1.G0010087	putative proline--trna ligase yhr020w	GO:0006433	prolyl-tRNA aminoacylation	2,19E-009	YES	Early repression	112,2408686	31,39244923	21,55121104	29,99403011	37,50574682	60,73325845	84,34629304	140,1354441	37,49817667	25,2867218	22,61972687	22,85289471	19,18101154	34,13165014	25,85641009	44,43190083	24,0858322	42,4826715	39,02258273	58,67248712	62,79402978
PTET.51.1.G0010088				0,315506619	NO	none	23,2402499	23,31684999	34,28380638	0	10,98365556	14,60697917	11,33301543	35,14748436	0	46,63369998	19,05203295	52,4245706	31,37481558	0	0	0	36,98563532	6,948986925	0	10,61227937	18,60167896
PTET.51.1.G0010089	potassium voltage-gated channel subfamily member 2	GO:0006811	ion transport	0,0030479	YES	Intermediate peak	21,33899083	42,62170538	40,69788814	55,54691525	54,24128381	76,62266697	24,334621	18,34336066	49,08412593	36,15928483	40,9091476	36,27183079	44,91268604	71,20465622	39,88917429	87,24028244	38,05386633	51,80934637	39,86164009	63,93028698	89,31504696
PTET.51.1.G0010090				5,76E-002	NO	none	13,86739252	44,54654697	32,82521503	28,14706073	20,15911506	18,23243862	10,42100946	17,31377558	60,91419784	28,17889611	41,71155144	37,18732263	19,57677103	36,89853539	19,39558606	22,21970628	18,21925527	30,12324155	10,07425716	8,364234395	28,10064284
PTET.51.1.G0010091	exosome complex component rrp40			2,22E-007	YES	Early repression	713,1431479	283,3786956	172,1589941	218,9523483	382,5806293	303,7810489	740,9602762	685,3260196	274,6078594	292,1495318	208,2733603	156,4992579	151,704364	242,5334941	195,3712025	225,910249	332,3978902	555,1292964	416,8850816	327,9556109	279,6064869
PTET.51.1.G0010092				0,010801596	NO	none	229,2911748	115,7327653	67,10136495	72,84077898	153,9250509	94,68596797	273,2231051	185,3592444	137,7761061	93,6894244	60,60443062	73,72650019	66,97316404	45,34798992	100,333568	59,97014152	125,3913451	265,2563516	165,0823653	95,94268864	93,42924729
PTET.51.1.G0010093				1,43E-001	NO	none	501,771933	347,3573475	299,6615642	556,9629605	641,3884055	484,1994774	490,9913294	512,5525366	351,3859752	343,3287198	266,1452359	228,6085739	404,2308829	749,9385272	363,9873939	1262,228693	301,0979814	543,0846006	459,1423472	483,8062365	484,5927183
PTET.51.1.G0010094				4,79E-005	YES	Late induction	434,8381757	597,2564527	582,3725112	545,9725493	826,8030146	1125,855546	475,5434577	394,1328937	510,7603911	683,7525143	574,0917987	672,5769771	500,4487577	524,6311112	567,3139873	776,748585	700,161494	872,363137	957,9388424	968,1086443	1283,602449
PTET.51.1.G0010095	nucleolar rna helicase 2			0,000183879	YES	Early repression	3297,097656	1416,271968	194,02854	426,0694069	1315,186863	570,2421351	3003,265075	3590,930237	1496,965292	1335,578644	260,1628101	234,7348968	87,18791313	523,5284842	328,6103297	389,9586412	191,0837548	2515,641079	2164,063976	218,7566475	921,7276228
PTET.51.1.G0010096	26s proteasome non-atpase regulatory subunit 9			5,90E-004	YES	Early repression	296,4457572	175,4243496	158,6186241	140,9073744	156,1150883	100,057108	267,777284	325,1142303	178,9094293	171,93927	170,6661057	148,3707321	156,8190344	175,8229083	105,9918404	131,75896	158,4542482	157,8761065	176,3710385	95,06368156	105,0505344
PTET.51.1.G0010097				0,08095722	NO	none	33,3763118	25,20425762	31,06963874	28,89343188	41,51881314	39,11340946	27,63386204	39,11876156	25,17238711	25,23612812	40,26146023	37,27672274	15,67073325	32,50996141	25,27690235	35,06190814	23,85510578	55,97007156	51,18816709	31,55258064	46,67423827
PTET.51.1.G0010098	tubulin glycylase 3a	GO:0006464	cellular protein modification process	7,04E-002	NO	none	113,0682922	130,4363446	165,3779842	197,6265372	119,5733447	107,3387546	106,7941347	119,3424496	142,4502277	118,4224616	166,6084715	174,411469	155,114012	268,0674499	127,1856245	166,8340336	82,22264943	114,3633193	114,8733764	105,63638	109,0411293
PTET.51.1.G0010099				2,57E-003	NO	none	228,78277	199,6992493	222,8868677	286,9483545	127,2458559	110,7369172	212,5931042	244,9724358	188,8457126	210,552786	247,2989406	228,5601297	192,8015328	316,0235762	257,8731329	106,1971256	89,11792287	162,718061	150,9503143	112,5792155	108,8946189
PTET.51.1.G0010100	calcium-dependent kinase 4	GO:0006468	protein phosphorylation	6,47E-005	YES	Late induction	27,55432846	62,13624264	59,79526988	70,73009993	74,98025073	69,92805595	26,812747	28,29590992	73,39785202	50,87463327	63,43909611	53,05776257	62,88895095	75,81864113	65,64155872	85,66190878	44,96743762	92,24996142	77,04169511	73,23038254	66,62572936
PTET.51.1.G0010101	copine-5			7,84E-003	NO	none	597,952545	420,0819344	399,0414543	400,8620809	407,4693814	431,9370359	570,9337513	624,9713388	412,0272784	428,1365904	365,638782	397,6856883	433,7998925	380,5046	421,2195618	489,003026	416,655496	354,13044	370,0885634	485,7721294	378,1019424
PTET.51.1.G0010102	probable atp-dependent rna helicase ddx11	GO:0006139	nucleobase-containing compound metabolic process	5,03E-021	YES	Early peak	33,13406239	296,0860284	210,6161512	46,55238716	56,30091873	52,85515635	29,81502511	36,45309966	327,4567302	264,7153265	302,340306	210,0614791	119,4466686	48,72394177	44,38083255	55,87691969	44,90872037	74,53216058	49,88587428	59,59612314	46,11418956
PTET.51.1.G0010103				0,300496275	NO	none	5,498832855	10,11386073	10,80648801	8,539539817	6,837702797	14,39411204	4,866401212	6,131264498	7,712390946	12,51533051	10,2261879	7,878895814	14,31438032	9,153900609	7,925179024	8,545068521	2,481507205	10,44364186	5,880593605	14,80997982	13,97824425
PTET.51.1.G0010104	ring finger 151			0,003795106	NO	none	510,4693486	631,3270763	665,0548925	780,2166264	759,6982794	455,7340948	525,1244165	495,8142808	682,5966791	580,0574734	795,1661101	672,6004324	527,398135	785,0596153	775,3736376	853,4387185	686,4557932	824,2865084	674,6120973	493,9139896	417,5542
PTET.51.1.G0010105				0,004876054	YES	Early peak	11,60728284	75,12293803	39,12857203	45,64084027	27,70932476	16,9592415	14,32761632	8,886949348	67,7074139	82,53846215	57,80707949	31,81299683	27,76563976	58,34063092	32,94104962	35,22164348	23,37930251	43,92582851	8,310524538	8,04986112	25,86862189
PTET.51.1.G0010106				0,141986922	NO	none	13,81207487	39,16295723	45,91200262	37,2913934	39,80033613	61,71045209	12,77121536	14,85293438	62,5604098	15,76550466	53,67450909	35,44646093	48,61503785	45,22010501	29,36268179	44,85076574	72,93867676	35,23877126	6,173130748	65,77458435	57,64631984
PTET.51.1.G0010107				5,08E-001	NO	none	16,14839125	7,51478771	7,876840912	5,584999475	22,30344799	3,166567233	27,05300459	5,243777909	3,89765994	11,13191548	18,94960267	0	4,680920067	5,986801537	5,183197414	71,25484557	5,518018173	12,4409282	0	6,333134465	0
PTET.51.1.G0010108				1,34E-002	NO	none	11,62393395	7,795399677	10,72099394	14,88241028	20,7393218	31,33919309	9,695559557	13,55230834	8,735463214	6,855336139	12,5496891	6,948588874	12,66470384	18,25285584	11,51196473	18,82312925	19,83180044	20,01190557	24,29045195	30,17794947	32,50043671
PTET.51.1.G0010109	ras-related raba2a	GO:0007264	small GTPase mediated signal transduction	1,72E-004	YES	Late repression	1109,178956	970,4680496	906,5570003	729,3347286	535,9516566	705,4517191	1165,176506	1053,181406	890,6459309	1050,290168	744,9874748	972,4345803	1002,248946	566,8711985	891,7982587	379,2791175	618,0447247	518,5776023	627,9051819	719,3123583	691,59108
PTET.51.1.G0010110				6,16E-001	NO	none	15,92056904	11,31851351	9,689954615	18,46348261	19,55224983	9,029042375	27,30466044	4,536477632	14,61169261	8,025334415	14,20779512	5,413141709	9,448927019	18,99069139	17,93627384	17,12325746	11,13869715	31,09267638	18,85436833	3,652598482	14,40548627
PTET.51.1.G0010111	phosphatidylinositol 4-phosphate 5-kinase 8			0,722476357	NO	none	213,3189867	192,5216411	224,2944356	182,5010335	213,3985714	232,1931522	197,0440303	229,5939432	183,4866533	201,5566289	177,7908739	273,9624551	221,1299779	170,4807963	194,5212707	142,6988633	138,9661603	243,6880574	328,2412044	157,4092165	306,9770879
PTET.51.1.G0010112				0,234862414	NO	none	899,0928875	767,8480331	979,3215867	934,2726715	638,0880074	843,7176785	1186,314974	611,8708013	604,0389771	931,657089	659,0391188	1180,870918	1098,054724	829,9489818	1038,596361	619,1750392	611,3012289	441,2126092	880,6631522	848,2483843	839,1869726
PTET.51.1.G0010113	ubiquitin carboxyl-terminal hydrolase 3	GO:0006511	ubiquitin-dependent protein catabolic process	9,38E-002	NO	none	145,8818786	103,8850645	117,3566972	97,50215379	120,9694561	83,33800915	128,6023406	163,1614167	112,5177631	95,252366	137,5783421	131,9579062	82,53384341	91,07060182	103,9337058	108,8027056	128,7708516	149,1061432	97,19812373	83,20184833	83,47416996
PTET.51.1.G0010114				4,79E-006	NO	none	230,7838714	259,1813388	429,9094634	359,5875208	381,5105082	362,2189411	240,8635656	220,7041772	256,1668303	262,1958474	411,053	474,0385716	404,6368188	350,8296963	368,3453452	357,5765357	374,2743501	406,815104	387,3760428	329,0914938	395,3463884
PTET.51.1.G0010115				1,23E-012	YES	Late repression	135,7780755	199,4346402	136,7253222	136,8617972	17,94964509	18,98418227	133,1629314	138,3932197	192,1265438	206,7427366	170,4098503	124,0714838	115,6946325	130,4151902	143,3084042	14,92500144	13,86961325	22,00512526	20,99884041	6,190496302	31,77786823
PTET.51.1.G0010116				2,62E-003	NO	none	96,15958795	106,9660229	174,3307091	159,2287177	116,1149249	124,78059	76,10052344	116,2186525	120,9382074	92,99383839	207,7300257	172,8136808	142,4484209	163,8166694	154,6407661	123,5040449	118,0633348	135,3905963	87,50172361	116,6086207	132,9525593
PTET.51.1.G0010117				1,51E-002	NO	none	34,82885163	51,54034923	35,60143405	49,58304655	62,85008644	47,60970622	30,17606509	39,48163817	51,08447256	51,9962259	47,55867297	27,91785229	31,32777688	44,24129651	54,92479658	62,92219496	53,8565192	65,33818816	69,28344345	50,33275233	44,88666011
PTET.51.1.G0010118				0,004825371	YES	Early repression	82,34221192	44,27246025	38,98374303	50,39896756	46,76035522	65,92033303	80,00982624	84,67459759	35,67607399	52,8688465	39,92612663	36,20069931	40,82440315	57,38324259	43,41469254	37,94303986	37,64241366	69,11241732	42,34355005	62,34344624	69,49721981
PTET.51.1.G0010119				1,21E-001	NO	none	34,68306856	5,496853401	7,291931806	5,464323443	8,417901624	6,051179849	56,00527833	13,36085878	7,448267968	3,545438834	0	3,985703655	17,89009176	7,627021136	3,30162575	7,564726755	0	5,283133895	20,82374585	12,1023597	0
PTET.51.1.G0010120				0,388810386	NO	none	161,0203024	146,1573545	144,0806285	136,4850693	163,5842771	126,5356105	174,3827054	147,6578994	133,2242562	159,0904528	151,3998077	164,5170519	116,3250259	134,0519392	138,9181994	163,6781963	168,4844947	141,3942976	180,7801199	124,080919	128,9903019
PTET.51.1.G0010121		GO:0016192	vesicle-mediated transport	4,07E-002	NO	none	488,9385412	303,7029181	290,0699079	321,4859748	284,7121858	254,8647218	389,2290819	588,6480006	339,4540824	267,9517538	318,4603344	266,9952543	284,7541351	387,7757005	255,1962491	428,7865119	195,6104983	301,275372	213,176361	242,5217963	267,2076472
PTET.51.1.G0010122	iron/zinc purple acid phosphatase-like			1,68E-003	NO	none	300,6939067	212,8652304	173,4742956	265,4367449	423,5625448	373,4246503	297,9103988	303,4774147	210,5342745	215,1961863	188,2643844	168,4881295	163,6703728	273,8146732	257,0588166	488,745423	324,6712231	455,6691569	425,1643763	357,359565	389,4897357
PTET.51.1.G0010123	mitochondrial substrate carrier family s	GO:0055085	transmembrane transport	5,18E-002	NO	none	212,8861168	137,8759169	151,7193959	127,9432671	153,1531782	173,348152	244,156698	181,6155356	142,1359458	133,615888	140,2905363	136,4485031	178,4191483	87,76710036	168,1194337	173,0123812	139,5433404	138,3088018	161,7481894	179,885977	166,810327
PTET.51.1.G0010124	artemisinic aldehyde delta(11(13)) reductase	GO:0055114	oxidation-reduction process	0,00090296	YES	Early repression	587,1653634	338,7673662	238,5564851	265,4267528	353,1771096	313,6404204	597,5332388	576,7974879	387,4811589	290,0535736	255,2315449	233,7683913	226,669519	283,1860348	247,6674709	266,591405	230,9290605	472,7767217	442,4112514	257,9332799	369,347561
PTET.51.1.G0010125				0,53801237	NO	none	20,04759101	14,7619366	26,44878212	17,98760918	21,98916048	10,43297604	24,87131067	15,22387135	16,59648749	12,92738572	31,54191928	35,12064366	12,68378341	13,90482938	22,07038899	33,32887938	19,22406331	8,829045823	26,57465339	3,677303883	17,1886482
PTET.51.1.G0010126				0,028424996	NO	none	329,6296586	320,4778229	157,4904248	111,0749626	132,4863371	124,2016977	277,9638743	381,2954429	379,9390327	261,0166131	201,6924848	115,3934599	155,3853296	88,32652239	133,8234029	43,80255379	218,0633244	192,2881141	75,79135599	116,7951993	131,6081961
PTET.51.1.G0010127				9,86E-002	NO	none	10,73705483	9,957831284	18,14456538	44,68802116	6,733106415	9,210891541	12,09581455	9,378295106	17,42703723	2,488625336	23,72344488	5,595314747	25,11493651	61,56619465	27,80984766	7,96478442	12,33595409	3,708353599	2,923333551	8,494925557	9,926857524
PTET.51.1.G0010128	v-type proton atpase 116 kda subunit isoform 1	GO:0015991	ATP hydrolysis coupled proton transport	1,26E-003	NO	none	140,8247158	113,6988003	69,82763586	80,9144311	101,0249604	90,84765388	129,5036365	152,145795	118,7859726	108,611628	80,32546703	72,71051053	56,44693	73,94464421	87,88421799	88,09562734	82,26942301	123,3533919	110,3813992	94,88503622	86,81027154
PTET.51.1.G0010129				1,39E-001	NO	none	557,0389162	302,7453235	396,3451273	672,4644908	713,3631896	753,2398873	676,9868809	437,0909515	346,1671208	259,3235262	198,6482027	184,4811406	805,9060385	743,0897735	601,8392081	1117,418209	1221,177376	279,251363	235,6058101	958,9679303	547,5118444
PTET.51.1.G0010130				1,07E-010	YES	Early peak	277,4972701	862,0319245	722,4893025	690,4125771	799,1185776	675,2803158	268,0694036	286,9251367	980,4356947	743,6281543	735,7015802	589,1715204	842,594807	678,3133267	702,5118274	800,2096924	955,9364206	832,2748187	608,0533787	724,9003142	625,6603175
PTET.51.1.G0010131				2,00E-005	YES	Late induction	476,5169995	1616,47457	2131,648384	1203,74497	2294,589828	2754,908154	604,6973236	348,3366754	1136,431228	2096,517912	1207,082374	2792,731768	2395,131011	853,4312724	1554,058669	1277,153694	2137,901813	1767,52446	3995,779346	1798,781354	3711,034953
PTET.51.1.G0010132	zinc finger 36, c3h1 type-like 3			1,77E-044	YES	Early peak	8,621991819	1634,501855	1060,848234	831,6208008	114,9508555	153,576094	10,64267947	6,601304169	1673,184294	1595,819417	794,3827345	825,1148406	1563,047126	955,2747183	707,9668833	155,1088982	140,667448	65,25698382	98,77009197	181,3783993	125,7737887
PTET.51.1.G0010133				7,26E-004	YES	Early repression	1387,258337	639,372812	335,9110016	349,7043803	558,7850125	408,2297855	1505,346895	1269,169778	665,8149054	612,9307186	296,4225295	372,5215408	338,7889344	312,1653588	387,2434017	140,9444696	399,3752233	855,2487465	839,5716108	349,9388023	466,5207687
PTET.51.1.G0010134	minor histocompatibility antigen h13			2,08E-003	NO	none	1263,507017	750,958182	890,1843652	935,0624344	973,5764469	893,954765	1301,173493	1225,840541	871,5423211	630,3740428	876,0663147	780,4262892	1014,060492	879,7093106	990,4155582	1037,200217	907,7721419	1021,826557	927,5068712	981,1760595	806,7334705
PTET.51.1.G0010135		GO:0006412	translation	4,45E-023	YES	Early repression	2117,736856	543,032249	354,5623981	330,4479501	374,0134566	283,8734954	1905,021276	2330,452435	583,3049704	502,7595276	412,2192015	386,2696594	265,1983335	372,7816164	288,1142838	347,5209386	291,9792719	459,9210958	396,63252	225,0992535	342,6477373
PTET.51.1.G0010136	snf1-related kinase catalytic subunit alpha kin10	GO:0006468	protein phosphorylation	4,82E-007	YES	Late induction	161,5660395	186,9972859	291,496406	402,6609916	372,2467	396,2875054	160,7473467	162,3847322	179,127027	194,8675448	266,8698868	343,1001908	264,5191405	443,410583	361,9114003	488,3941615	337,4007719	325,9575961	337,2342705	420,3441708	372,2308399
PTET.51.1.G0010137	uncharacterized c21b10.09			3,81E-003	NO	none	50,7903447	90,91691112	67,39633399	87,54330407	95,95501732	47,78479685	48,7713592	52,80933019	102,2510441	79,58277811	78,22031177	78,57377821	45,39491199	94,53223657	80,55437157	111,4785869	72,72275822	107,7603928	91,85833128	36,22078776	59,34880595
PTET.51.1.G0010138				9,51E-002	NO	none	57,6590796	86,93763986	103,6571757	88,58886477	44,29463316	78,04373496	54,91622606	60,40193315	89,79258819	84,08269154	82,30091393	128,7888081	99,88180505	94,96222052	82,21550902	35,88061259	60,4349036	52,46661499	28,39640144	50,22786441	105,8596055
PTET.51.1.G0010139	phosphatidylinositol 4-phosphate 5-kinase 1			4,61E-001	NO	none	126,972946	122,8153066	109,3183813	129,6804648	141,2708761	137,9287603	109,0297166	144,9161755	121,9714909	123,6591223	104,7376145	85,6127984	137,6047311	148,4186094	110,9423202	228,4514422	121,0989975	103,9311337	111,6019311	126,9763478	148,8811727
PTET.51.1.G0010140	gamma-interferon-inducible-lysosomal thiol reductase			4,01E-004	NO	none	1303,514049	737,7961481	919,2133327	863,7102806	922,380024	828,1990139	1359,496749	1247,531349	784,4693794	691,1229167	926,721116	894,7604824	936,1583996	921,607082	805,8134791	1010,775815	1020,73523	782,9445433	875,0645067	763,8228003	892,5752276
PTET.51.1.G0010141				2,17E-006	YES	Early repression	2338,351908	374,2827991	412,8649546	373,8201109	516,1971007	439,251062	2628,484164	2048,219651	459,780275	288,7853231	578,7807064	281,768271	378,0458865	372,1584892	375,4817326	209,2642307	429,4470249	818,0237687	608,0533787	359,5887085	518,9134154
PTET.51.1.G0010142				0,001091704	YES	Intermediate peak	84,8203889	127,6215019	241,7389845	249,1648757	151,9486533	238,3411399	111,1202163	58,52056146	129,2853802	125,9576237	129,2362902	217,2474206	378,7332426	217,1412917	281,1884597	115,9672612	200,1385191	109,2728194	182,4160136	265,0416774	211,6406024
PTET.51.1.G0010143				1,93E-002	NO	none	2,998738407	21,28847625	14,83932395	11,02858397	20,58021747	19,01244823	2,351335913	3,646140901	13,55074297	29,02620952	18,44664125	13,05224823	13,01908235	16,65114147	5,406026461	6,193178166	19,18413795	27,39329612	29,55025766	11,0090001	27,01589637
PTET.51.1.G0010144				4,76E-015	YES	Late repression	522,2111071	658,2122821	1099,737287	942,2453208	23,41151114	52,76098549	603,9769418	440,4452723	603,0287819	713,3957822	1026,129677	1110,438978	1162,643204	838,8479291	1045,642712	32,64939152	7,323608217	25,16085786	28,51218697	10,8070001	94,71497088
PTET.51.1.G0010145				3,25E-009	YES	Early repression	2794,302496	1086,462416	635,5083969	997,8129973	1751,998739	1645,160039	3328,794603	2259,810388	1092,399068	1080,525763	622,1061362	721,8261778	562,5928766	885,3596174	1110,266377	1288,525124	1336,219761	2145,414275	2237,835795	1289,000507	2001,319571
PTET.51.1.G0010146	alpha/beta hydrolase domain-containing 17a			4,51E-006	YES	Late induction	63,57132863	89,170952	96,65712982	129,9422556	139,104563	143,2070736	50,68722288	76,45543438	86,5708821	91,7710219	107,933605	99,75646863	82,28131582	131,3412153	128,5432959	148,0691351	139,8544738	121,4927275	147,0019157	144,9800628	141,4340843
PTET.51.1.G0010147				0,005016123	NO	none	79,47842939	160,5464454	123,4296897	103,2551469	62,79250186	70,62970141	88,72059967	70,23625911	156,6182197	164,474671	126,122478	107,137608	137,028983	104,1623466	102,3479471	69,69432742	42,66939665	69,28867364	69,51760974	57,71756399	83,54183882
PTET.51.1.G0010148				0,332274491	NO	none	8,756134895	5,046158345	7,252051916	2,410231792	1,410796702	4,099639248	17,51226979	0	10,09231669	0	16,35557353	5,400582215	0	2,58363129	2,236832294	0	0	0	5,643186809	8,199278496	0
PTET.51.1.G0010149	cgmp-dependent kinase egl-4	GO:0006468	protein phosphorylation	1,94E-003	NO	none	225,9710077	138,1184092	187,3981711	195,5333219	144,1126229	156,0592092	233,5227313	218,419284	133,2439815	142,992837	175,7769331	208,7598536	177,6577265	212,4553792	178,6112647	158,6502915	154,2362295	116,1978112	147,3661596	144,0455689	168,0728496
PTET.51.1.G0010150	phosphatidylinositol 4-phosphate 5-kinase 3			3,32E-022	YES	Late repression	1864,973244	1542,605056	2230,908205	2570,342414	56,20670251	122,5567812	1824,104447	1905,84204	1440,314581	1644,895532	1899,745419	2488,178585	2304,800611	2856,228377	2284,456452	76,16897285	45,37362423	40,91976386	62,3644491	26,038086	219,0754764
PTET.51.1.G0010151				0,08494788	NO	none	2,991848745	2,223818248	33,15882161	9,788849358	14,54647066	3,613383468	0	5,983697491	4,447636496	0	38,92225137	7,140033542	53,41417991	13,66312989	5,914568828	27,10307009	18,8899027	4,732132201	7,460777653	7,226766936	0
PTET.51.1.G0010152	alpha/beta hydrolase domain-containing 11			0,000279756	YES	Early repression	265,2175389	135,4039661	68,40792399	79,21858465	114,641002	69,01357762	306,5859356	223,8491422	141,823705	128,9842272	65,48485644	71,22866248	68,51025305	65,7174149	92,71975439	62,76656342	60,57155686	202,3180456	132,9078423	66,94434596	71,08280929
PTET.51.1.G0010153				0,031068571	NO	none	93,64649814	55,05865285	58,65619097	60,04315464	70,88810154	64,83342869	81,738227	105,5547693	47,26016471	62,85714099	57,21698095	65,70382379	53,04776819	60,73019642	59,35611286	78,1161984	48,97799513	71,48100419	84,97720844	59,72628814	69,94056925
PTET.51.1.G0010154	palmitoyltransferase erf2			0,216627637	NO	none	137,7616538	165,0760427	145,6934971	158,5202425	196,8461302	167,094522	139,773857	135,7494506	201,8030529	128,3490325	147,5808354	118,4243458	171,0753102	186,2420436	130,7984414	302,2705554	124,842741	186,7448802	173,5263443	173,5945489	160,5944951
PTET.51.1.G0010155				2,25E-003	YES	Late induction	46,11135794	46,14325386	76,25596255	48,47319592	121,836206	91,67141769	35,08967122	57,13304466	57,63318087	34,65332685	58,9895581	71,42025183	98,35807773	31,06122973	65,8851621	103,2052401	111,6532882	177,5044568	94,98183879	85,43106911	97,91176627
PTET.51.1.G0010156				0,000177862	NO	none	283,6568162	298,6462125	336,8592248	384,0331504	534,19717	528,0434914	237,8932534	329,4203791	334,47601	262,8164151	348,5722939	333,9896485	328,015732	373,6398522	394,4264486	655,0307474	502,2249211	543,739052	435,7939594	579,0134592	477,0735236
PTET.51.1.G0010157				0,118555747	NO	none	1232,816058	682,8641943	336,6748155	666,7802724	654,1080849	217,4935377	1075,650987	1389,98113	980,6286458	385,0997427	466,5447104	354,2077509	189,2719853	1156,580645	176,9799001	1654,007406	213,2034268	514,2250325	234,9964749	210,5537748	224,4333006
PTET.51.1.G0010158				0,000577218	YES	Late induction	88,37380826	95,9866054	131,7979298	154,9292579	208,1082331	152,4581795	84,79944595	91,94817056	82,30719906	109,6660117	133,2676669	117,385336	144,7407863	171,5751171	138,2833986	332,5105743	181,0290321	168,4979643	150,3953618	180,9035946	124,0127645
PTET.51.1.G0010159	very-long-chain 3-oxoacyl-coa reductase-a	GO:0008152	metabolic process	3,80E-002	NO	none	160,6804807	84,6457159	187,2527384	171,4438037	201,5328152	200,2100011	181,5890486	139,7719128	82,65811467	86,63331712	160,0091764	166,7825199	234,966519	165,4010483	177,4865591	289,975917	174,9950575	136,3556964	204,8045899	234,1139875	166,3060148
PTET.51.1.G0010160	very-long-chain 3-oxoacyl-coa reductase	GO:0008152	metabolic process	1,87E-012	YES	Early repression	2036,189898	843,0629514	670,9157296	646,9073409	693,8346747	548,3898349	2116,718176	1955,66162	861,0805793	825,0453235	621,4850913	814,6778271	576,5842704	616,9948792	676,8198027	565,748932	620,0000174	761,8925991	827,6971502	478,3972227	618,3824471
PTET.51.1.G0010161	dna mismatch repair msh2	GO:0006298	mismatch repair	4,72E-008	YES	Early peak	546,7659208	2276,846456	1582,051659	828,0909121	380,411515	355,626026	469,958546	623,5732956	2345,594751	2208,09816	1529,995205	1421,40881	1794,750961	1005,158832	651,0229927	591,032468	280,6300018	323,3636412	326,619949	343,4932527	367,7587993
PTET.51.1.G0010162				3,04E-001	NO	none	3142,953397	2887,673317	2813,481162	2655,896254	2879,880678	3002,116479	3436,157309	2849,749484	2743,595731	3031,750904	2795,161277	3306,10792	2339,174287	2523,929324	2787,863183	2712,407271	3133,871191	2671,542497	3001,701753	3214,260537	2789,97242
PTET.51.1.G0010163	transportin-1			3,10E-007	YES	Early repression	581,0879505	215,799627	91,02482134	114,9710381	243,2506489	142,9540395	551,8278017	610,3480992	241,3009728	190,2982812	105,3128852	111,6522418	56,10933699	127,2156964	102,7263798	166,6178849	113,8720133	393,7182508	298,7944468	92,73601145	193,1720675
PTET.51.1.G0010164	thioredoxin-like 4a	GO:0007067	mitotic nuclear division	0,121903462	NO	none	559,4787483	459,0052578	384,0941097	423,698267	399,7764173	285,550301	560,7794505	558,178046	516,7921403	401,2183754	424,6537466	362,2348342	365,3937484	500,8716852	346,5248488	576,6205374	342,1171267	353,1424922	327,225513	293,3080589	277,7925431
PTET.51.1.G0010165				1,47E-001	NO	none	173,133501	216,0898728	253,7143739	249,2491714	240,7566392	281,1322288	187,0850467	159,1819554	200,2316931	231,9480525	218,183035	307,955749	235,0043375	214,5362092	283,9621335	154,6550125	266,6233909	219,3712294	322,3769241	245,7170548	316,5474027
PTET.51.1.G0010166				5,70E-017	YES	Early repression	1116,334856	423,5728618	343,7405721	315,9284364	304,4555732	270,3262665	1265,425951	967,24376	370,6522026	476,493521	326,9581978	364,4720325	339,7914859	302,4932677	329,363605	263,3386374	355,5096121	267,177419	331,7966242	292,0453965	248,6071365
PTET.51.1.G0010167				1,09E-003	NO	none	1494,152815	1825,35514	1799,509288	1329,679112	829,8318417	683,0194934	1302,892024	1685,413606	2149,002648	1501,707631	2108,965835	1844,855205	1444,706824	1382,753788	1276,604435	922,397891	817,6975282	957,8147583	621,4171892	634,2877749	731,7512118
PTET.51.1.G0010168				4,02E-002	NO	none	63,94042422	80,24812285	76,51099421	94,38435559	94,12136302	83,15548428	60,6518701	67,22897834	77,67479452	82,82145117	89,62620646	73,98604757	65,9207286	82,72049209	106,0482191	95,4560449	68,17905597	109,9156007	102,9347505	83,71951397	82,5914546
PTET.51.1.G0010169	serine/threonine-protein kinase sgk1	GO:0006468	protein phosphorylation	1,02E-015	YES	Late repression	136,2050549	180,4369421	204,2704131	170,100105	39,57593197	45,82256002	132,8804979	139,529612	180,5438619	180,3300222	203,4149374	202,3159347	207,0803673	160,4688966	179,7313135	41,72109531	30,15512974	34,53347542	51,89402742	46,14615501	45,49896502
PTET.51.1.G0010170	40s ribosomal s8	GO:0006412	translation	1,08E-017	YES	Early repression	31063,69519	13626,03122	12304,2657	10116,42428	11180,94082	13156,91994	26710,09098	35417,2994	14135,81403	13116,24841	11997,32233	12106,34977	12809,12499	10322,53227	9910,316291	12465,37765	9635,827834	11793,1774	10829,38042	12869,97603	13443,86384
PTET.51.1.G0010171				4,79E-002	NO	none	39,80944168	97,44065225	83,79248503	93,71831293	65,6897066	81,43218659	41,2447447	38,37413866	123,6005474	71,28075715	113,2502811	61,05313927	77,07403468	89,44870362	97,98792225	77,85467962	82,44461906	36,67014576	65,78938196	57,93260708	104,9317661
PTET.51.1.G0010172				0,005543267	YES	Early peak	35,843117	94,19532365	97,72540332	97,802573	73,8324276	74,38433288	24,39689141	47,28934259	90,51075047	97,87989683	123,0414928	88,87394478	81,26077236	90,43335849	105,1717875	52,21036866	125,6502902	57,03223087	60,43682067	89,95353899	58,81512676
PTET.51.1.G0010173				0,002867887	YES	Intermediate peak	175,0572519	290,5541406	834,4192649	650,480379	714,3108673	837,306044	160,8356711	189,2788327	337,6548145	243,4534666	801,4903179	608,4840914	1093,283386	607,6193505	693,3414074	1182,618949	1253,648375	165,5381954	255,437949	981,6358421	692,9762458
PTET.51.1.G0010174				2,98E-003	YES	Intermediate peak	26,17465918	35,50282339	109,5751338	91,41632729	125,4219339	142,0464539	31,44911783	20,90020052	41,42655708	29,5790897	198,8896155	108,0695077	21,76627831	79,5389347	103,2937199	232,7234153	175,9459509	49,58598527	43,43238419	210,3505376	73,74237018
PTET.51.1.G0010175				9,85E-008	YES	Intermediate peak	43,48304608	155,5141404	316,4740887	369,8603616	435,4486559	373,8102385	43,93626756	43,0298246	175,9105641	135,1177167	450,9448094	288,8169818	209,6604749	427,8141966	311,9065267	773,5211222	632,036236	215,5207857	120,7164796	398,4286653	349,1918117
PTET.51.1.G0010176				2,23E-003	YES	Late repression	261,411126	159,2078847	125,3203964	192,0106199	133,3447461	127,7878737	249,5694069	273,2528451	167,1500493	151,2657201	118,1174965	120,1267574	137,7169352	194,0494117	189,971828	127,3226664	189,8612473	97,19266699	119,0024039	153,1667722	102,4089752
PTET.51.1.G0010177				3,11E-011	YES	Late repression	3197,205956	3131,811781	2173,186518	1757,617682	1457,080713	1753,8506	3053,223393	3341,188519	3421,918159	2841,705404	2195,955093	1983,253603	2340,350858	1887,832267	1627,403097	1450,597005	1361,486525	1418,991234	1597,248088	1921,487768	1586,213432
PTET.51.1.G0010178				0,068598917	NO	none	18,60255126	7,527517765	31,0823772	2,288127538	6,076748669	48,67149722	22,16677909	15,03832343	12,77470923	2,280326299	13,97428849	2,563492219	76,70935088	2,45274248	2,123512597	2,432709485	6,782057578	1,698981385	13,39324623	70,05506891	27,28792553
PTET.51.1.G0010179				3,07E-001	NO	none	95,5850559	73,77648733	82,40848342	84,71841459	108,3118893	95,85926139	98,64002108	92,53009072	77,90037476	69,6525999	84,61832255	86,75175313	75,85537456	80,30891471	89,12791448	132,0421957	114,2598342	104,5375187	82,40800873	103,7702168	87,94830597
PTET.51.1.G0010180		GO:0006810	transport	4,73E-006	YES	Early repression	540,33437	197,5523028	242,9929178	219,6524636	216,6765937	159,6232313	475,7687057	604,9000343	200,9918294	194,1127762	305,0157199	287,226157	136,7368766	280,1707988	159,1341283	249,5632452	189,151296	231,154041	196,8377925	186,8883623	132,3581003
PTET.51.1.G0010181	fam221b			1,87E-001	NO	none	315,2599963	233,0134885	204,6659575	355,0727639	405,7360921	288,8126484	249,3390305	381,1809621	257,3503084	208,6766687	213,1352847	186,3684679	214,49412	505,0232472	205,1222806	437,8223266	304,5723581	428,4248871	452,1247967	361,435459	216,1898378
PTET.51.1.G0010182	ubiquinone biosynthesis monooxygenase coq6, mitochondrial	GO:0008152	metabolic process	6,90E-025	YES	Early repression	1396,265532	489,647005	387,8113668	433,4601965	454,1529617	448,5484335	1345,222381	1447,308683	502,2670721	477,026938	397,5754953	445,9248694	319,9337357	385,2810826	481,6393104	430,4710571	433,9322103	461,1464783	491,0621011	443,5599776	453,5368894
PTET.51.1.G0010183	heat stress transcription factor b-2a	GO:0006355	regulation of transcription, DNA-templated	4,96E-004	YES	Early peak	35,3599848	113,7582227	136,3307286	70,77589137	61,80560448	52,50759237	29,3480633	41,3719063	112,2426865	115,2737589	153,2446129	120,9489881	134,7985847	72,03207873	69,51970401	66,75891417	106,6621795	53,16748745	20,63383682	52,46494851	52,55023623
PTET.51.1.G0010184		GO:0006397	mRNA processing	1,16E-007	YES	Early repression	2597,919891	658,3006728	279,5013881	326,2720398	649,0164089	608,7043388	2155,128558	3040,711225	689,7521754	626,8491702	326,7444588	334,5678486	177,1918569	335,776672	316,7674076	310,2169749	268,2047892	1029,523722	988,1201499	322,0628539	895,3458238
PTET.51.1.G0010185				0,451068029	NO	none	30,87423279	39,43348077	45,28896812	21,86947917	30,60386508	24,43882769	40,18069109	21,56777449	35,62480338	43,24215816	41,5680719	68,62852879	25,67030366	8,207949036	35,5310093	32,5636395	45,39146153	26,53249553	17,92786375	26,0483221	22,82933327
PTET.51.1.G0010186				5,28E-002	NO	none	150,5860469	179,1119567	287,3625975	221,7086118	202,6322059	270,2881463	174,0819856	127,0901082	164,7647157	193,4591978	199,3727893	309,1778767	353,5371265	176,5925035	266,8247202	180,7281992	271,6202642	154,2675097	203,9128502	306,9842997	233,5919928
PTET.51.1.G0010187	rab gtpase-activating 1	GO:0032313	regulation of GTPase activity	0,002377049	NO	none	168,7560297	97,63196173	100,165567	92,85539233	144,600165	183,4963378	144,1465568	193,3655026	92,82924395	102,4346795	72,31317273	99,91371782	128,2698104	79,79933864	105,911446	116,1098875	129,5539938	174,8065816	157,9301973	182,9720646	184,0206109
PTET.51.1.G0010188				2,50E-004	YES	Intermediate peak	114,7798314	144,7258881	187,0714317	202,1213003	233,7771642	177,8285251	130,929503	98,63015976	141,9061691	147,5456071	225,9429148	169,9969784	165,2744018	195,5782912	208,6643094	205,0841711	294,3704432	265,9312779	169,7227645	170,6687981	184,9882521
PTET.51.1.G0010189				5,46E-008	YES	Early repression	3187,875337	912,2208261	394,0461886	396,6461665	1069,110837	830,2535046	2739,749122	3636,001551	923,6239203	900,8177319	444,4690831	396,7586821	340,9108006	350,6943939	442,5979391	433,1739378	575,823112	1617,805378	1649,64092	553,0306861	1107,476323
PTET.51.1.G0010190				0,002599269	YES	Early repression	799,554026	510,8247188	367,6991283	304,7799823	384,8374213	365,083492	738,2422026	860,8658493	610,9444715	410,7049662	382,2481823	297,7863285	423,0628742	258,7816045	350,7783602	264,4458001	621,5930894	362,1303046	291,1804912	417,5408793	312,6261046
PTET.51.1.G0010191	60s ribosomal l37a	GO:0006412	translation	0,059098327	NO	none	29921,03878	19815,15289	19491,1458	16429,07359	26121,38416	40279,4992	32714,11028	27127,96729	18086,31795	21543,98782	14467,37587	20023,43295	23982,62859	11948,31803	20909,82915	14732,17153	35698,67985	23862,627	30192,05827	36540,98292	44018,01547
PTET.51.1.G0010192	translation machinery-associated 22	GO:0006413	translational initiation	8,18E-002	NO	none	5464,775941	3733,010361	3437,066583	2650,863226	3013,333199	4338,189875	6345,953225	4583,598657	2839,920965	4626,099758	2055,56934	3920,656135	4334,974274	1597,250366	3704,476085	1658,124569	3569,332228	2227,971056	4597,904945	4560,355487	4116,024263
PTET.51.1.G0010193				0,574322311	NO	none	39,8608655	56,1258539	31,88849026	34,85462788	35,73570628	40,80516696	46,08922441	33,63250659	60,93453708	51,31717071	45,57706159	20,06595633	30,02245284	23,99881651	45,71043926	23,80280401	35,3914269	36,57203895	47,17655524	48,23555431	33,37477961
PTET.51.1.G0010194				3,53E-003	YES	Early repression	74,34027819	39,87629458	38,15528662	29,08676474	47,59381671	31,75782724	88,08234186	60,59821453	37,8926348	41,85995436	33,36924115	39,02373362	42,0728851	29,6506088	28,52292068	39,21124638	57,69430835	56,29090592	37,17880619	27,88078132	35,63487316
PTET.51.1.G0010195	h/aca ribonucleoprotein complex subunit 1	GO:0001522	pseudouridine synthesis	4,86E-010	YES	Early repression	2215,150156	570,5776813	314,4982902	422,4203788	630,1604658	711,8576214	2501,129842	1929,17047	599,1620425	541,9933201	292,3366351	287,5333508	363,6248847	389,7407801	455,0999776	349,2011365	375,825726	815,5760258	980,0389751	500,6342795	923,0809632
PTET.51.1.G0010196				5,33E-002	NO	none	31,46280822	28,4856085	54,13221473	45,040203	53,01053441	48,29415926	35,44438391	27,48123252	35,47776082	21,49345619	46,34456459	54,0779011	61,97417849	46,2371662	43,84323981	75,34063997	54,79285668	36,22198078	45,68666019	50,65881459	45,92950392
PTET.51.1.G0010197				3,64E-035	YES	Late repression	236,0907073	348,6110065	437,7240697	448,3511032	36,52028654	49,38939132	221,558025	250,6233895	350,8394716	346,3825414	435,4837811	446,0915603	431,5968676	420,8580464	475,84416	42,56981138	26,92249338	34,2724928	42,31634863	43,51148165	55,26730099
PTET.51.1.G0010198				1,21E-001	NO	none	3881,289355	2923,463833	2949,138716	5926,274494	6629,156317	7259,520244	4551,912477	3210,666234	2768,84127	3078,086396	2895,194877	3154,948556	2797,272715	9045,504125	2807,044864	11421,52218	4758,038594	4857,258138	5479,806353	6323,469441	8195,571047
PTET.51.1.G0010199				4,21E-006	YES	Early repression	1898,778317	1265,468007	840,9620364	851,3848739	877,5697594	873,6183278	2071,333679	1726,222954	1270,177964	1260,758049	822,7346395	1015,557291	684,5941781	829,8198996	872,9498482	821,5293256	1172,571303	669,9013779	846,2770312	840,710587	906,5260685
PTET.51.1.G0010200	probable cysteine protease atg4			0,13346121	NO	none	64,84219775	91,86027358	67,18483529	74,23557632	104,2182498	50,12663963	80,96410739	48,72028812	98,19407262	85,52647455	74,48777534	86,08507299	40,98165753	78,08721544	70,38393721	77,44943108	68,02905402	145,227819	126,1666953	32,81549213	67,43778714
PTET.51.1.G0010201	camp-dependent kinase catalytic subunit prkx	GO:0006468	protein phosphorylation	3,50E-001	NO	none	196,7232233	246,7936457	232,2521658	226,1448069	208,9220437	260,1436256	204,0847008	189,3617459	238,4414201	255,1458713	224,3512001	214,6061145	257,7991828	224,0910767	228,1985372	196,8036094	191,9859408	185,9962883	260,9023363	218,2573309	302,0299204
PTET.51.1.G0010202				4,36E-005	YES	Early repression	1212,576376	676,2791432	668,6539976	725,555201	848,1828465	715,4507526	1458,703763	966,4489886	677,5886331	674,9696533	616,0060807	590,7563922	799,1995198	692,1579637	758,9524383	770,4294814	828,256205	927,2462022	866,7994973	698,1847631	732,716742
PTET.51.1.G0010203	uncharacterized abhydrolase domain-containing ddb_g0269086			2,15E-001	NO	none	928,7640577	708,2910653	765,6810211	957,6470814	747,5726669	822,5929884	939,3218362	918,2062792	689,6735606	726,90857	734,0062927	709,6262544	853,410516	1000,536797	914,7573653	987,8085109	715,5667626	682,8755691	604,0398251	912,6297582	732,5562186
PTET.51.1.G0010204	dual specificity tyrosine-phosphorylation-regulated kinase 4	GO:0006468	protein phosphorylation	6,64E-007	YES	Early peak	81,00518545	102,2562277	181,1671214	199,1517501	55,38967688	56,95671096	80,28076694	81,72960396	115,4633091	89,0491463	185,0330903	176,3176207	182,1506531	213,1925941	185,1109061	47,19348401	55,24754932	63,77874293	55,33893125	59,48647834	54,42694359
PTET.51.1.G0010205				0,111909662	NO	none	946,7080486	726,6570199	859,4062876	918,0235961	1217,114048	757,5708784	1071,599571	821,8165267	774,6382595	678,6757804	1002,560312	801,7464331	773,9121178	843,4072965	992,6398958	1131,03872	1332,356144	1339,84189	1065,219438	750,406066	764,7356908
PTET.51.1.G0010206	insulin-degrading enzyme			3,68E-001	NO	none	269,5696964	235,6702162	274,0447028	240,383076	240,2204849	267,7849084	254,2893838	284,8500089	239,5685833	231,7718491	288,5597429	293,8148247	239,7595408	254,600365	226,165787	258,1105488	211,1368871	255,581629	236,0528746	277,3946833	258,1751335
PTET.51.1.G0010207		GO:0045892	negative regulation of transcription, DNA-templated	2,71E-003	YES	Early repression	382,9120761	200,7385872	190,3940827	242,9366487	278,3547769	300,3047419	380,4808206	385,3433316	237,0867704	164,390404	225,2029529	138,603033	207,3762622	252,6000195	233,2732779	240,0978492	339,5302297	306,2020515	227,5889773	296,1608325	304,4486512
PTET.51.1.G0010208				8,62E-009	YES	Early repression	1314,331239	414,5407735	341,165067	357,3327822	451,691688	440,5004323	1176,533962	1452,128515	454,7211929	374,360354	347,7421283	290,9563668	384,7967059	370,3531647	344,3123996	298,3001403	478,8112466	638,7639075	390,8914577	378,6309677	502,3698969
PTET.51.1.G0010209	snf-related serine/threonine-protein kinase	GO:0006468	protein phosphorylation	5,19E-001	NO	none	52,68334477	59,47257571	57,19101858	62,34634487	62,65783229	40,05749494	56,19497762	49,17171193	64,77030303	54,1748484	66,57876992	66,10112737	38,89315844	81,01093796	43,68175178	75,41554651	60,91300469	61,52979808	52,7729799	45,85561177	34,25937811
PTET.51.1.G0010210	g2/mitotic-specific cyclin-b2			3,98E-020	YES	Late repression	355,9565021	387,9816569	512,1989619	639,9551056	10,52012777	31,30263599	335,0760554	376,8369488	447,5009677	328,4623461	651,0945662	445,4277471	440,0745724	635,7330127	644,1771985	7,028318858	7,464373674	15,42675097	12,16106757	5,354377321	57,25089467
PTET.51.1.G0010211	peroxisome biogenesis factor 10	GO:0007031	peroxisome organization	1,73E-001	NO	none	68,36061383	46,68008101	72,61159181	97,78200434	104,2965513	83,05218654	40,76737497	95,9538527	47,82753552	45,53262651	70,16616766	82,16823323	65,50037455	118,5719304	76,99207825	112,4902886	114,0390422	116,057733	74,59914137	96,8002011	69,30417198
PTET.51.1.G0010212				9,83E-015	YES	Late repression	5642,073554	3282,034397	2372,669332	1599,693712	1491,279184	1883,933574	6010,000707	5274,146402	3466,416093	3097,652701	2324,310516	2238,302129	2555,395351	1284,522481	1914,864944	1245,767541	2012,295226	1258,73785	1448,316119	1940,856378	1827,01077
PTET.51.1.G0010213				4,38E-003	YES	Intermediate peak	1,776580494	6,507549655	20,07996201	6,554584821	27,43701317	20,39590308	0	3,553160987	9,243630678	3,771468632	20,54426869	19,07910602	20,61651133	6,084945824	7,024223817	44,2584742	37,38984992	28,09972855	0	25,74782537	15,0439808
PTET.51.1.G0010214	unc-119 homolog			1,95E-002	NO	none	36,37059838	61,52057689	94,60070998	79,20218007	79,39304401	82,83784636	45,9950535	26,74614326	53,0138756	70,02727818	73,4565585	95,74432547	114,601246	50,89328546	107,5110747	80,76417596	90,06374086	57,81506306	88,92919615	88,29338836	77,38230436
PTET.51.1.G0010215				5,22E-003	YES	Late repression	88,2672185	191,0357064	163,2025109	100,8616064	22,56980344	23,64017319	100,9062604	75,62817657	193,8408419	188,2305708	120,6289145	152,4798072	216,498811	62,52525883	139,1979541	56,10842786	8,232765082	22,68639849	3,251622346	25,19706974	22,08327663
PTET.51.1.G0010216				3,37E-001	NO	none	8,517422957	3,253665228	9,893906177	2,058308846	4,733269939	5,859453718	11,62629125	5,408554663	2,680091493	3,827238963	13,03004102	8,604994213	8,046683295	4,116617693	0	6,124492271	11,38282492	1,425762567	0	2,177380796	9,541526641
PTET.51.1.G0010217				Inf	NO	none	0	0	0	0	0	0	0	0	0	0	0	0	0	0	0	0	0	0	0	0	0
PTET.51.1.G0010218				0,282628832	NO	none	40,20430094	38,07641577	35,13874447	30,46086327	25,72731231	18,92655278	53,84284765	26,56575423	47,95486666	28,19796489	27,42899686	27,17102258	50,81621396	34,66288205	26,25884448	21,48735615	35,94226623	36,01576103	9,463865816	13,75054098	24,10256457
PTET.51.1.G0010219				0,017956992	NO	none	5202,295616	4861,316391	2824,91031	2655,743005	2818,696252	2368,205458	5354,626115	5049,965117	6150,276603	3572,356179	3339,11946	2446,330505	2689,280965	2879,100123	2432,385886	2615,802883	4351,864898	2582,96587	1724,151357	2437,298466	2299,112449
PTET.51.1.G0010220	t-complex 1 subunit eta	GO:0044267	cellular protein metabolic process	0,008023006	NO	none	13358,62861	10778,98415	11117,90861	13219,06546	18178,42793	26107,98954	13601,82939	13115,42784	10384,42676	11173,54154	10096,99445	10812,12938	12444,60201	14418,27913	12019,8518	18301,28143	15665,03847	18801,24738	19946,14444	24779,70713	27436,27194
PTET.51.1.G0010221	pleckstrin homology domain-containing 1			4,93E-001	NO	none	1542,623166	1308,751394	1323,238937	1352,686994	1670,941786	1813,009627	1689,567669	1395,678662	1378,646353	1238,856435	1340,537708	1044,521183	1584,657919	1297,582872	1407,791117	875,7041638	2520,787699	1821,841198	1465,434084	1902,484193	1723,535062
PTET.51.1.G0010222				0,003209318	NO	none	3242,47403	2486,732921	1883,672584	1976,426556	3459,273396	3822,326862	3803,273358	2681,674702	2307,265729	2666,200113	1920,210311	2137,386474	1593,420969	1863,00112	2089,851992	3043,68628	3538,842126	3570,097359	3684,467819	3931,545335	3713,108389
PTET.51.1.G0010223		GO:0006508	proteolysis	0,459548501	NO	none	345,7295262	361,0747642	437,308662	382,1271756	368,5137798	447,9198352	399,0448994	292,414153	301,1338101	421,0157183	383,4820463	486,8032056	441,640734	306,9249028	457,3294484	301,7477321	523,5980204	267,0588418	381,6505249	470,5016667	425,3380036
PTET.51.1.G0010224		GO:0006508	proteolysis	0,213700804	NO	none	120,4409291	82,29060118	97,30698833	123,2634789	144,3623578	126,2601925	138,7375356	102,1443226	83,9857216	80,59548075	119,5563625	88,44642106	83,91818144	125,9059319	120,621026	138,1842116	178,8267465	160,1293892	100,3090838	131,0060809	121,5143042
PTET.51.1.G0010225	dual specificity phosphatase 1	GO:0006470	protein dephosphorylation	0,396767156	NO	none	239,431778	195,3125175	263,7079802	273,4362604	196,8076216	189,96541	281,6747075	197,1888484	193,323933	197,301102	203,8153352	305,2933472	282,0152581	233,1989346	313,6735861	224,8916521	226,8385297	148,6781072	186,8221975	198,8879576	181,0428624
PTET.51.1.G0010226				5,56E-001	NO	none	13,32683738	13,10601594	13,92068517	12,90195986	18,21622791	17,82398281	12,47156028	14,18211448	13,89555698	12,31647489	19,10240185	9,999822258	12,6598314	21,3435608	4,460358911	27,73899804	10,8536828	21,41188172	12,86034905	17,90690631	17,74105932
PTET.51.1.G0010227				0,008746636	NO	none	77,87109989	120,7685492	109,5466656	105,5149357	147,9131608	111,2517517	61,75463138	93,9875684	97,54071167	143,9963867	121,7598106	117,4405699	89,43961634	76,9358423	134,0940291	146,5906505	175,4127813	153,5662938	116,0829178	122,0798029	100,4237005
PTET.51.1.G0010228				2,29E-003	NO	none	3298,361153	1849,144017	2053,787039	1910,579104	1962,749209	2366,538915	3401,047811	3195,674496	1877,866348	1820,421685	1691,644953	2166,773442	2302,942722	1741,734281	2079,423927	1455,178347	2475,769145	1805,871222	2114,178124	2501,154338	2231,923493
PTET.51.1.G0010229				8,99E-032	YES	Late repression	642,1067887	742,4373219	1083,757697	1107,618367	29,63708176	88,0799097	751,606463	532,6071145	664,4924226	820,3822212	977,7333304	1194,303923	1079,235836	850,0096824	1365,227051	24,63855717	29,86473463	23,94064167	40,10439355	47,98685397	128,1729654
PTET.51.1.G0010230	pre-mrna-splicing factor slu7			2,62E-002	NO	none	855,9475182	1070,406189	1197,688975	1189,078843	1154,429685	1227,006246	801,9309937	909,9640427	1007,115872	1133,696506	1094,996698	1429,706251	1068,363975	1107,451816	1270,705871	1291,04325	1211,684324	961,2701872	1153,72098	1281,095203	1172,917289
PTET.51.1.G0010231				5,72E-012	YES	Early peak	4,403076467	62,65108685	101,5504266	20,49036076	14,27954031	16,32320921	2,371281269	6,434871665	42,36363283	82,93854087	115,6050784	121,757424	67,28877744	20,9904823	19,99023922	19,77808861	15,47749489	5,815928737	16,04664901	12,21262311	20,43379532
PTET.51.1.G0010232	monothiol glutaredoxin-s11	GO:0045454	cell redox homeostasis	1,79E-001	NO	none	924,272709	1273,33853	999,6171787	766,9915804	907,8981008	847,892116	920,6669228	927,8784951	1283,215276	1263,461785	1037,881311	1116,073087	844,8971391	805,4076098	728,5755509	1237,237047	915,6856302	736,0091114	742,6606152	784,5593334	911,2248987
PTET.51.1.G0010233				3,60E-005	YES	Intermediate peak	35,05173781	40,90996923	63,06813851	70,61808103	80,77985637	77,92515269	26,71108087	43,39239475	36,28488885	45,53504962	75,19677517	59,4268818	54,58075856	75,4373314	65,79883066	80,96322822	80,42692817	91,64020422	70,08906489	82,77899822	73,07130716
PTET.51.1.G0010234				0,002472518	YES	Late repression	53,47750159	72,99979465	22,85324381	52,1896124	34,52054949	1,720655304	41,93215711	65,02284607	70,07992573	75,91966357	21,14775658	3,879418225	43,53255662	59,38907125	44,99015355	29,45200283	3,421171267	56,56475357	48,6442703	0	3,441310608
PTET.51.1.G0010235	23 kda calcium-binding			4,58E-001	NO	none	490,9149082	540,2613691	564,7406334	534,6632039	568,4749245	841,8071824	557,2562984	424,5735179	493,6437599	586,8789783	420,4817098	588,2933558	685,4468346	500,6068917	568,7195162	558,2801524	702,240418	453,3299628	560,0491646	900,2633973	783,3509675
PTET.51.1.G0010236				4,78E-009	YES	Early repression	2579,741918	663,3445901	484,3245444	609,6653543	995,917178	500,3475113	2970,686623	2188,797213	738,5791104	588,1100699	605,6399772	475,3653317	371,9683242	721,4517458	497,8789628	933,338118	910,7061542	1368,852551	770,7718885	331,8205664	668,8744563
PTET.51.1.G0010237	tip41-like			9,24E-003	YES	Early repression	742,737166	357,5090733	442,0195584	428,844536	518,0519173	354,8845656	684,6855912	800,7887408	438,055268	276,9628787	502,6819138	360,7429493	462,6338121	525,9548745	331,7341976	663,281383	553,8888906	472,4798269	382,5575685	356,4316121	353,3375191
PTET.51.1.G0010238				Inf	NO	none	0	0	0	0	0	0	0	0	0	0	0	0	0	0	0	0	0	0	0	0	0
PTET.51.1.G0010239				2,13E-001	NO	none	239,3525709	173,550359	185,0891468	209,5026166	190,7288874	169,0567895	223,4608214	255,2443204	178,7978088	168,3029093	220,2541922	148,5931009	186,4201473	211,0525579	207,9526753	157,6534648	231,1528882	209,1970196	164,9121773	152,266432	185,8471471
PTET.51.1.G0010240				0,183266763	NO	none	302,5544664	324,6369511	342,469367	335,2582981	376,7949699	376,5654906	292,9506867	312,1582461	356,6140421	292,6598601	389,7718523	323,2043328	314,4319158	299,533921	370,9826751	376,8609329	403,894192	405,3604552	321,0642996	393,1433211	359,9876602
PTET.51.1.G0010241				7,86E-003	NO	none	272,1183708	183,8026196	152,1266475	132,6537545	142,5581826	141,089912	273,5253936	270,7113481	195,4063301	172,198909	177,9971496	149,2681962	129,1145968	98,18834424	167,1191647	115,092997	208,7668639	98,92906436	147,4438053	140,4585153	141,7213086
PTET.51.1.G0010242	40s ribosomal s9-1			7,48E-018	YES	Early repression	50790,68176	25917,55694	21368,67819	17913,85424	20830,9389	26712,67665	54404,67829	47176,68523	26282,88259	25552,23129	19279,96202	21190,11858	23635,95396	18291,40045	17536,30803	18261,31665	22101,76527	19859,97131	23100,70238	26405,28763	27020,06566
PTET.51.1.G0010243				5,63E-013	YES	Early peak	117,2070302	2259,152267	2142,95489	2499,201201	1266,868664	629,0583691	152,279939	82,13412135	2600,334086	1917,970448	2023,877406	2024,443773	2380,543491	2687,160115	2311,242287	2255,403375	1598,947413	726,6811643	486,442703	815,2743994	442,8423388
PTET.51.1.G0010244				0,221388066	NO	none	153,3425075	166,4153619	225,1513082	186,0059463	229,1664622	301,4441069	176,3812958	130,3037193	172,6106545	160,2200692	276,9349076	169,3396844	229,1793325	225,360315	146,6515776	295,1043935	336,6866961	175,4894952	109,3852639	314,7467303	288,1414835
PTET.51.1.G0010245				1,00E+000	NO	none	0	0,356129391	0,323323114	0	0	0	0	0	0	0,712258782	0,969969342	0	0	0	0	0	0	0	0	0	0
PTET.51.1.G0010246				4,48E-009	YES	Late peak	509,1235201	600,2395911	1284,983059	1077,677189	1340,034925	541,53332	463,9410369	554,3060033	573,309487	627,1696952	1269,20635	1078,684668	1507,058157	1015,251505	1140,102872	1503,093827	1552,558134	1272,193974	1032,293765	642,3957893	440,6708506
PTET.51.1.G0010247				1,29E-005	NO	none	259,9747195	265,1268373	335,5176564	377,5815047	448,0296927	403,238074	258,4338384	261,5156007	284,7293576	245,5243171	340,7493507	298,8675671	366,9360513	391,0864539	364,0765555	513,0187427	440,3078429	421,7888106	417,0033745	418,1590748	388,3170732
PTET.51.1.G0010248				7,58E-002	NO	none	65,41260402	122,2080817	111,5104137	111,4654349	67,29545388	70,54856315	60,69649988	70,12870815	120,0272763	124,3888872	140,7182794	95,79263544	98,02032617	97,97511162	124,9557583	53,28945641	109,7234683	61,29834824	44,87054261	66,86639606	74,23073025
PTET.51.1.G0010249				1,98E-004	YES	Early repression	313,4449599	115,4615028	98,82406247	154,7064035	185,0816491	86,78829447	385,3764915	241,5134282	109,3200812	121,6029243	111,892892	123,7719148	60,80738068	173,2181245	136,1946825	262,964311	190,6081135	155,4918551	131,2623167	78,53086737	95,04572157
PTET.51.1.G0010250				1,30E-002	NO	none	434,9065244	219,6485078	176,4344117	244,223414	292,5592569	112,5434721	411,6975425	458,1155064	241,6549163	197,6420994	245,6557582	183,3906797	100,2567971	330,6891467	157,7576813	304,5604839	239,4819887	390,3435474	235,8510075	99,94837665	125,1385676
PTET.51.1.G0010251	transmembrane 110			3,47E-001	NO	none	130,5372457	148,5555683	124,6601181	120,8571375	157,6298533	117,8856743	143,8512741	117,2232172	158,1895076	138,921629	117,6246282	134,4442489	121,9114771	107,8462569	133,8680181	171,4024086	161,6772886	168,3081932	129,1315227	104,4634642	131,3078844
PTET.51.1.G0010252	putative ankyrin repeat mm_0045			3,82E-001	NO	none	186,9031972	231,3717444	204,2617468	198,7274746	226,5118568	147,2311799	162,6340673	211,1723272	256,3348878	206,408601	218,5048577	213,911846	180,3685368	197,732305	199,7226443	271,8117084	222,2162646	228,2774677	183,7419867	170,6395015	123,8228583
PTET.51.1.G0010253				1,16E-005	NO	none	1007,577013	573,6847786	936,7363101	685,525225	568,506108	577,3184542	1131,302173	883,8518534	522,8231149	624,5464422	866,293643	908,42487	1035,490417	670,8102927	700,2401573	507,5528027	602,3852335	540,3345651	623,7518308	536,2671537	618,3697548
PTET.51.1.G0010254				8,72E-012	YES	Late repression	7682,01454	5038,386676	3061,787095	2998,980574	2708,94205	2516,101499	7690,940357	7673,088723	5338,310417	4738,462935	3297,459863	3325,048188	2562,853233	3174,66882	2823,292329	3030,842437	3362,256838	2230,897724	2211,771202	2803,148634	2229,054364
PTET.51.1.G0010255				0,068634466	NO	none	190,4422708	84,06851935	175,930057	227,8314736	275,7413923	231,399165	241,2116805	139,6728611	82,70228931	85,43474938	94,10409481	186,4380603	247,2480158	256,7640368	198,8989105	254,6668934	440,9325104	153,5186383	253,847527	257,3220169	205,476313
PTET.51.1.G0010256				6,83E-001	NO	none	145,4167052	121,8245945	119,4956655	172,8833218	164,7926358	120,9485909	128,6920423	162,1413681	148,3303834	95,31880569	137,0187127	110,1318217	111,336462	187,9641321	157,8025115	180,779557	186,370711	189,3821091	102,6381662	162,6854286	79,21175314
PTET.51.1.G0010257	cys-gly metallodipeptidase dug1	GO:0008152	metabolic process	1,40E-014	NO	none	7050,177115	7094,278987	7334,191972	9451,874409	14089,9169	15089,8293	7028,641299	7071,712931	7002,618951	7185,939023	6994,388818	7110,828984	7897,358114	10216,3574	8687,391417	14373,74275	12913,63496	14102,00774	14970,28214	15499,95933	14679,69927
PTET.51.1.G0010258				9,00E-004	YES	Early peak	33,07982705	261,3264851	201,9309424	42,09747318	26,80212603	26,3004662	27,45557906	38,70407504	233,0243836	289,6285867	180,4272883	159,3332485	266,0322905	28,72239309	55,47255327	19,72232333	59,05593259	26,01733795	2,412910233	44,40733572	8,193596687
PTET.51.1.G0010259				9,72E-011	YES	Late induction	147,758113	192,7560664	277,6993683	299,276453	390,1211316	386,7821453	144,6700992	150,8461267	195,9752692	189,5368636	298,6497459	246,149471	288,2988879	315,001518	283,5513879	419,0048652	404,2996845	427,7278277	309,4521491	434,4371182	339,1271723
PTET.51.1.G0010260	adiponectin receptor			0,482860185	NO	none	4,699863312	11,35588263	4,70437992	4,364523375	4,931946274	3,481996094	2,531116123	6,8686105	17,50417905	5,207586215	2,127540903	5,854252854	6,131346003	0	8,729046751	8,888934457	2,06509332	3,879967549	4,893789768	5,925367256	1,038624932
PTET.51.1.G0010261				0,18818839	NO	none	83,80476781	59,56845358	39,57109615	45,57973991	45,60194127	19,90881663	105,1223994	62,48713619	98,95062032	20,18628684	62,83455994	38,90224403	16,97648448	58,93414103	32,22533879	49,22340307	51,46051488	58,01145909	23,71238803	19,68740408	20,13022919
PTET.51.1.G0010262	staphylococcal nuclease domain-containing 1			2,99E-001	NO	none	920,0913771	630,2586143	809,2412169	1023,252011	1024,198662	860,4554033	807,2728442	1032,90991	663,0974564	597,4197723	900,7672257	833,0540187	693,9024063	1246,249519	800,2545035	1685,739636	916,7710073	804,3948722	689,8891342	888,7863768	832,1244298
PTET.51.1.G0010263				0,057767478	NO	none	1,33243537	0,990389001	4,153919073	10,4444607	7,153282449	23,9580324	0	2,66487074	1,980778002	0	7,704100758	0	4,757656462	18,25483747	2,634083931	3,017623241	8,412716231	10,53739821	6,645392117	22,5293472	25,3867176
PTET.51.1.G0010264				0,104731694	NO	none	22,38904666	4,022759883	12,83783139	11,43494182	21,42977887	4,24601404	25,22235014	19,55574318	5,450862774	2,594656991	3,533459746	26,25170227	8,728332155	8,372519443	14,49736419	16,60827228	15,43385534	23,19812177	30,4788661	5,904576494	2,587451585
PTET.51.1.G0010265				0,002941185	YES	Late induction	163,7359671	132,0103628	286,012681	438,9262318	601,6082757	731,7206645	238,6907405	88,78119367	71,5670329	192,4536926	148,2150461	402,8626618	306,9603352	195,584201	682,2682626	385,1415755	692,1292641	401,491083	927,6711803	735,4717771	727,9695518
PTET.51.1.G0010266				3,45E-002	NO	none	115,1828708	49,87371168	50,68262377	57,76806858	55,24994823	79,17126907	130,5978634	99,76787831	36,52494155	63,22248181	52,73486374	24,87565884	74,43734873	49,30199617	66,23414099	32,037484	92,44997165	61,23595806	35,27637922	107,9050086	50,43752953
PTET.51.1.G0010267	u3 small nucleolar rna-associated 21 homolog	GO:0006364	rRNA processing	5,85E-007	YES	Early repression	950,4699516	345,7314022	119,4288328	148,3735569	344,6151561	215,1237721	878,0651625	1022,874741	380,0083833	311,4544211	154,996988	106,7361039	96,55340648	160,237685	136,5094287	162,3194132	147,6906245	597,5942098	470,8563769	128,3735591	301,8739851
PTET.51.1.G0010268				5,42E-011	YES	Late peak	82,26039716	141,6059427	140,4333697	226,8473377	260,7917071	119,761822	84,52727322	79,9935211	124,6480892	158,5637961	188,072934	143,7531457	89,47402942	228,8709267	224,8237487	266,2903418	262,6729323	300,3033539	213,9002004	130,3674478	109,1561962
PTET.51.1.G0010269	t-complex 1 subunit zeta	GO:0044267	cellular protein metabolic process	1,30E-007	NO	none	3195,487645	3447,799961	3883,42639	4473,036552	5513,200829	6598,787696	3071,939863	3319,035428	3432,402427	3463,197495	3351,08763	4073,059813	4226,131728	4303,565021	4642,508083	5110,972563	5505,239605	5326,463367	6110,127783	6734,455197	6463,120195
PTET.51.1.G0010270	nadh dehydrogenase [ubiquinone] flavoprotein 2, mitochondrial	GO:0055114	oxidation-reduction process	3,35E-015	YES	Late repression	4063,355751	2750,379123	1832,221362	1339,833547	1370,052054	1383,696537	3554,383519	4572,327984	2875,531319	2625,226927	2143,950415	1900,654566	1452,059104	1172,087165	1507,57993	1230,461192	1356,988066	1565,107733	1327,651225	1527,135491	1240,257582
PTET.51.1.G0010271				2,69E-001	NO	none	2747,87666	2916,258496	2780,394666	2345,971865	2540,81577	2453,032491	2575,927744	2919,825576	2904,469264	2928,047727	3097,076063	3047,409451	2196,698485	2303,214876	2388,728854	2590,804661	2242,798048	2663,505812	2666,15456	2650,884963	2255,18002
PTET.51.1.G0010272				0,025945672	NO	none	616,9290261	726,3515761	792,9148663	624,2516104	714,1607843	572,1218413	581,7299258	652,1281264	793,3462319	659,3569203	872,6244576	875,2977847	630,8223564	644,1458635	604,3573572	768,874281	733,352906	677,334809	677,0811412	640,1117862	504,1318963
PTET.51.1.G0010273	ras-related gtp-binding			0,003269679	YES	Early repression	356,2064283	175,6392303	162,6432077	185,3145667	321,6784652	241,3662673	319,7424225	392,670434	195,7001317	155,578329	205,984642	134,9519327	146,9930483	169,4076012	201,2215322	332,9742899	271,3452165	407,1345688	275,2597855	302,6862281	180,0463064
PTET.51.1.G0010274				0,118949142	NO	none	296,5896207	331,0363393	309,675745	369,9450738	472,4652925	245,7010261	347,555043	245,6241985	416,5445379	245,5281407	430,8833859	287,399443	210,7444062	454,6748884	285,2152591	537,3730346	634,8823941	426,2158582	291,3898832	279,3702006	212,0318517
PTET.51.1.G0010275				0,021252539	NO	none	21,34690197	94,73482166	60,77830745	14,13346806	33,81271728	1,755770719	12,83637463	29,85742932	59,18079583	130,2888475	47,95409655	51,46167033	82,91915547	15,15027328	13,11666284	33,80969713	48,87387525	23,61237394	28,9549228	0	3,511541437
PTET.51.1.G0010276				1,17E-001	NO	none	1,216138019	5,810588384	4,935747204	1,202088178	5,228269838	16,71783914	0	2,432276037	9,039460709	2,581716059	1,757918253	8,706923696	4,342399663	0	2,404176356	8,262719	0	9,617675171	3,032685181	20,56294532	12,87273295
PTET.51.1.G0010277				9,65E-005	YES	Intermediate peak	224,5990128	430,6462397	408,4093284	472,7654746	229,3324563	231,051673	207,7917591	241,4062665	469,8775195	391,41496	416,2274761	472,9757405	336,0247685	569,9108567	375,6200924	232,2414749	215,2808349	265,7413579	204,0661575	234,7278154	227,3755305
PTET.51.1.G0010278	citrate synthase, mitochondrial	GO:0044262	cellular carbohydrate metabolic process	9,88E-013	YES	Late repression	12310,61951	5023,540819	4922,862716	4158,685671	2171,67327	3151,936343	12642,5029	11978,73613	4984,683348	5062,39829	5267,186007	5582,590223	3918,811917	3661,691133	4655,680209	2640,687256	3185,085039	1423,927656	1436,99313	3999,983781	2303,888905
PTET.51.1.G0010279	adenylate kinase 4	GO:0006139	nucleobase-containing compound metabolic process	1,82E-001	NO	none	1106,20939	1398,001587	3446,289849	2641,560841	1588,181563	1825,723622	1057,225663	1155,193116	1398,513558	1397,489616	2715,54526	2355,164539	5268,159748	3048,428391	2234,693291	3284,629394	2320,815828	379,2865488	367,9944798	2747,187967	904,2592769
PTET.51.1.G0010280	uncharacterized wd repeat-containing all2124			0,000736375	YES	Early repression	643,9653509	238,2177024	69,59854599	96,36243088	238,8111752	152,159198	565,7981017	722,1326001	263,7325254	212,7028794	89,46343213	77,94118467	41,39102118	102,6542183	90,07064344	74,87797331	72,55315668	437,8034123	370,0101585	62,33123826	241,9871577
PTET.51.1.G0010281				4,53E-002	NO	none	1,528750299	8,601203123	11,9556579	5,079919038	6,590231898	3,540563431	0	3,057500599	5,302772458	11,89963379	13,99538053	14,59342279	7,278170386	8,145052875	2,014785201	1,154075346	2,144934964	12,89592558	10,1659917	4,923565352	2,15756151
PTET.51.1.G0010282				1,81E-005	YES	Intermediate peak	24,17178576	46,74734371	103,0462328	94,07001479	89,82530006	107,6169647	23,18116793	25,16240358	40,07790381	53,41678362	93,52816178	104,3725542	111,2379825	95,75940542	92,38062417	92,26364524	136,1743846	60,64570407	70,21746634	120,1117075	95,12222198
PTET.51.1.G0010283				2,50E-002	NO	none	168,6804336	250,6402765	309,5357421	273,458471	205,9992029	233,5024516	152,2873949	185,0734723	222,0612744	279,2192786	313,1677917	335,5172519	279,9221828	232,6155557	314,3013864	106,9625103	209,7779003	230,6195036	276,6368975	222,8578669	244,1470364
PTET.51.1.G0010284				4,80E-004	YES	Early peak	2,660408124	22,05859642	28,3138966	8,185055518	7,408896206	5,351715743	4,45691661	0,863899638	27,6115892	16,50560364	34,96528989	42,26469811	7,711701793	13,80835359	2,561757446	15,65208299	6,363560373	5,465633649	2,154307808	5,216842385	5,486589101
PTET.51.1.G0010285	bub3-interacting glebs motif-containing znf207			9,80E-008	YES	Late repression	360,2390775	153,8256263	144,2182424	92,7451081	91,41405426	117,7286629	291,8333124	428,6448426	142,06802	165,5832327	165,5660097	114,034772	153,0539455	88,24925032	97,24096588	47,74279998	122,7480757	90,02642859	105,1389127	135,7882433	99,66908246
PTET.51.1.G0010286				3,25E-006	YES	Late induction	14,73753839	49,32606292	28,15917409	35,77192729	67,05974828	56,00516289	9,912329403	19,56274738	51,93157227	46,72055358	35,34725312	26,67794768	22,45232147	39,08575158	32,458103	39,55766856	53,67023693	98,3510628	76,66002482	50,62878269	61,38154309
PTET.51.1.G0010287				5,29E-002	NO	none	60,92697113	48,71464689	34,4575614	26,50069143	88,1791428	40,29388351	43,37809356	78,4758487	58,33049704	39,09879673	37,04040561	36,30982575	30,02245284	29,25570012	23,74568273	70,72833193	62,35632359	117,7904631	101,8414526	34,81664071	45,77112632
PTET.51.1.G0010288				3,28E-001	NO	none	9,562183245	5,160103599	8,003871814	2,485044545	6,317602961	10,35936099	0	19,12436649	3,553748769	6,766458429	6,911031562	11,4100536	5,690530278	1,819518114	3,150570977	9,023285182	11,73931317	2,520710943	1,987102545	3,849552322	16,86916965
PTET.51.1.G0010289				3,01E-004	YES	Early peak	526,0855929	1233,056661	802,7195659	435,4052028	290,4998284	286,4603226	433,5775213	618,5936645	1372,588593	1093,524729	822,2750214	695,8393767	890,0442996	357,6920909	513,1183146	218,8183681	338,1063749	332,7693059	272,3052646	258,2404255	314,6802198
PTET.51.1.G0010290				1,07E-039	YES	Early peak	24,88446932	675,3706077	394,3744544	153,9176791	17,63581182	18,74053141	20,71129673	29,05764191	696,5459034	654,195312	371,667746	343,5360944	467,9195228	173,2957268	134,5396315	19,04970783	12,87465471	24,79407252	13,82481222	24,93532049	12,54574232
PTET.51.1.G0010291	extracellular matrix fras1			3,96E-003	NO	none	20,04825811	24,20311736	21,32551785	30,72060306	37,16193564	30,93430488	21,50578307	18,59073315	25,21492642	23,1913083	26,73424392	23,55551644	13,6867932	31,50923411	29,93197202	47,52890023	34,48734251	31,98117956	34,65032026	39,3503069	22,51830286
PTET.51.1.G0010292				4,22E-011	YES	Late repression	208,5622562	373,8093727	439,3547701	529,0082851	27,31784552	8,106873439	163,5354127	253,5890997	405,9802594	341,6384861	551,6039841	398,6102226	367,8501035	484,3921124	573,6244578	5,522250531	25,6587845	38,56687743	39,52346962	5,889815053	10,32393183
PTET.51.1.G0010293	cytoskeleton-associated 5			4,19E-014	YES	Late repression	62,28837915	275,0639414	183,0177727	109,3768936	12,2915976	17,86724742	48,84084004	75,73591826	278,0414828	272,0864001	178,5997694	166,550434	203,9031149	110,3013798	108,4524074	12,36940139	10,72841164	13,05399535	13,01458202	10,55417332	25,18032153
PTET.51.1.G0010294	calcium-dependent kinase 2	GO:0006468	protein phosphorylation	8,89E-003	NO	none	548,2977035	395,9459008	773,0009477	742,5214468	896,3413193	347,6740189	550,032162	546,563245	357,0915003	434,8003013	627,3457038	709,6496752	982,0074641	680,9781965	804,0646972	998,0129158	1133,809942	672,224574	781,3178453	408,538034	286,8100037
PTET.51.1.G0010295				0,210527067	NO	none	44,35901303	19,72548217	67,59222993	54,29203262	34,31755962	35,08911063	52,99118756	35,7268385	31,86658237	7,584381975	49,06072955	40,49942103	113,2165392	59,14433606	49,43972917	38,43324546	50,75363968	32,49224106	15,59111227	32,36162117	37,81660009
PTET.51.1.G0010296				Inf	NO	none	0	0	0	0	0	0	0	0	0	0	0	0	0	0	0	0	0	0	0	0	0
PTET.51.1.G0010297	asparagine synthetase [glutamine-hydrolyzing] 2	GO:0006529	asparagine biosynthetic process	7,86E-031	YES	Early repression	17724,58251	3738,537358	2623,677996	3461,190469	3619,895276	3000,819296	17557,49912	17891,6659	3686,692464	3790,382251	2894,253178	2965,622277	2011,158532	3446,159687	3476,221251	3811,798482	4218,250437	3101,100019	3348,432166	3601,729833	2399,908759
PTET.51.1.G0010298				5,33E-008	YES	Intermediate peak	3,323374113	27,27275838	50,87418313	64,48076662	116,3252392	87,68595134	3,743942599	2,902805628	23,73396499	30,81155177	86,01766069	38,10142899	28,50345969	62,96832331	65,99320993	98,61161663	149,6762429	144,6257904	72,38730699	126,2103226	49,16158012
PTET.51.1.G0010299	zinc finger miz domain-containing 1			4,35E-005	YES	Late induction	61,25725319	66,00021369	87,41360678	111,5148996	143,2165909	121,9767891	55,07420218	67,44030421	52,14305178	79,8573756	89,89143693	84,92124675	87,42813665	84,34775147	138,6820478	156,9562521	148,710398	118,4611524	148,738561	142,4361111	101,5174672
PTET.51.1.G0010300	prenylcysteine oxidase-like	GO:0030328	prenylcysteine catabolic process	5,10E-003	YES	Late induction	426,1856357	392,3383615	455,1876627	589,7843	872,4128536	888,3430782	359,1455825	493,2256888	440,3734238	344,3032993	520,2637154	342,8734103	502,4258623	760,1192348	419,4493652	1204,244763	611,7584157	1003,265923	670,3823127	872,068288	904,6178684
PTET.51.1.G0010301				3,13E-002	NO	none	39,61107954	53,04646967	62,34742284	57,07759486	75,71674094	65,67080639	19,67033431	59,55182477	58,29947348	47,79346586	70,85994386	54,59494002	61,58738465	69,64838958	44,50680013	70,72428082	76,4222919	83,27918433	72,4412067	67,53771542	63,80389736
PTET.51.1.G0010302	40s ribosomal s30-b	GO:0006412	translation	1,49E-010	YES	Early repression	34851,07631	16859,22154	12630,55299	9947,417993	14138,59968	17996,1342	34875,28189	34826,87072	17945,33338	15773,1097	11061,02173	11805,4166	15025,22063	9883,089854	10011,74613	9550,949293	18315,78276	13616,51163	15071,15502	16967,13659	19025,13182
PTET.51.1.G0010303				0,283427602	NO	none	19,15458642	27,35933852	40,17338045	38,65531211	33,36745432	32,09904964	14,29505356	24,01411929	37,07206102	17,64661602	72,0946247	22,042149	26,38336765	59,05163334	18,25899089	6,275284695	48,59618277	39,44339738	39,15495242	29,00287715	35,19522213
PTET.51.1.G0010304				5,47E-002	NO	none	107,7945277	157,3277509	491,5517566	464,7049998	339,8519906	431,3606263	102,057102	113,5319534	152,1530954	162,5024064	396,5981393	445,414685	632,6424455	375,1095439	554,3004557	518,1370869	695,0951146	77,54186997	68,63389107	527,6941882	335,0270645
PTET.51.1.G0010305				1,34E-001	NO	none	618,4828588	375,7714726	339,0182656	375,2450588	536,162012	961,4622194	856,9884609	379,9772567	289,9858996	461,5570456	237,9122615	392,7910952	386,35144	234,3084452	516,1816724	255,4040871	752,6576788	366,3853356	770,2009464	888,3804371	1034,544002
PTET.51.1.G0010306	cell-death-related nuclease 7	GO:0006259	DNA metabolic process	5,72E-009	YES	Late induction	1,765151609	7,652532891	26,81833149	26,40875958	47,41857424	71,27334513	3,530303218	0	9,494393344	5,810672439	26,37699605	20,68539184	33,39260658	23,9584069	28,85911226	80,58663077	21,1222922	44,73613472	43,22923927	67,2177209	75,32896935
PTET.51.1.G0010307				1,76E-001	NO	none	66,93052246	45,8772357	114,53998	93,38650693	38,28923933	94,5485645	93,48938132	40,3716636	31,37194586	60,38252555	73,60931265	106,2004425	163,8101849	80,66130914	106,1117047	28,0528249	69,51768521	16,68933548	38,89711171	91,97641569	97,12071332
PTET.51.1.G0010308	40s ribosomal s29	GO:0006412	translation	7,70E-007	YES	Early repression	11092,86527	4730,26598	3600,605804	2781,8337	4093,743156	4632,011989	12349,43137	9836,299165	5332,992319	4127,539642	3837,926194	3213,831764	3750,059453	2580,076686	2983,590715	2407,412487	6181,586907	4658,273823	3127,699406	4473,179798	4790,84418
PTET.51.1.G0010309		GO:0006468	protein phosphorylation	0,000432866	NO	none	158,9546714	239,751333	238,7552946	254,999984	278,5820429	288,9483025	195,2285663	122,6807765	240,4451295	239,0575366	216,59467	235,9696192	263,7015946	248,7707107	261,2292574	269,5466467	319,8516817	261,6176166	263,3122266	311,0765898	266,8200153
PTET.51.1.G0010310				0,08528877	NO	none	30,23454048	25,32818732	39,44228135	37,44510901	15,63598597	29,96093966	35,24470102	25,22437994	22,3947444	28,26163025	31,90394312	42,64015721	43,78274373	36,79818531	38,09203272	7,140841204	9,585178119	26,59784651	19,22007806	28,77208503	31,1497943
PTET.51.1.G0010311				1,14E-001	NO	none	287,9123064	236,1282188	215,5434718	245,0847408	297,9436682	327,0798833	213,490344	362,3342688	248,4669922	223,7894454	253,2580466	236,347125	157,0252438	257,3661661	232,8033156	263,524051	294,9302542	343,6795234	289,6408443	331,2120934	322,9476732
PTET.51.1.G0010312				1,57E-026	YES	Late repression	230,6379952	269,0981007	303,8798611	313,6906359	25,92921839	47,99092579	240,775493	220,5004974	263,9434765	274,2527249	272,7796618	340,5924738	298,2674476	305,8001761	321,5810956	26,04112595	17,79388662	21,93123405	37,95062697	35,12649754	60,85535403
PTET.51.1.G0010313	probable atp-dependent rna helicase spindle-e			1,59E-061	YES	Early peak	188,3277372	1726,717623	1110,037292	297,9699326	235,748773	200,7899218	169,3843347	207,2711397	1702,573602	1750,861645	1255,042105	1329,569911	745,4998606	316,4266315	279,5132337	265,5776209	203,9953054	250,3253846	223,0967809	208,5214025	193,0584412
PTET.51.1.G0010314	lzic			7,64E-006	NO	none	4595,406743	2727,066885	2921,352658	2990,043672	4119,85678	4895,329794	4447,310101	4743,503386	2661,99772	2792,13605	3018,894817	2888,552691	2856,610466	2866,897866	3113,189477	4625,8601	4028,066641	3823,993687	4001,506693	4878,283237	4912,376352
PTET.51.1.G0010315				2,46E-045	YES	Intermediate peak	33,63432965	140,6181402	5203,461386	5231,905595	2088,87809	1299,807782	42,09250953	25,17614977	133,7650062	147,4712742	4954,694276	5375,182441	5280,507442	4669,224423	5794,586767	2573,178689	3647,177897	1073,67827	1061,477504	1548,469541	1051,146022
PTET.51.1.G0010316				2,54E-004	YES	Intermediate peak	40,31394029	89,23287217	286,1910184	258,0708684	161,7869643	79,49529532	53,15343859	27,474442	72,75174417	105,7140002	214,7043362	231,5357004	412,3330187	152,9164026	363,2253342	180,8342604	325,2521979	74,68937531	66,37202373	109,9155626	49,07502804
PTET.51.1.G0010317				0,000864014	NO	none	619,1069582	733,8550471	733,8714934	733,9163321	1025,246732	1105,372134	649,2721101	588,9418063	733,0036725	734,7064216	577,7260114	767,2800964	856,6083723	690,3530522	777,479612	1010,928121	1249,831116	837,4299798	1002,797709	1122,152263	1088,592005
PTET.51.1.G0010318				0,001396099	NO	none	33,7837022	19,63784936	23,73734242	28,57077409	39,72120298	62,18687624	33,11868097	34,44872343	19,08628754	20,18941117	21,84275327	26,35314439	23,01612961	30,40231437	26,73923381	39,00874698	34,24877845	44,1241848	41,50310169	62,40779113	61,96596134
PTET.51.1.G0010319	ubiquitin-conjugating enzyme e2 27			4,89E-002	NO	none	1908,464836	1413,989804	1155,815893	1225,491383	1302,646967	1218,504291	2325,525971	1491,403701	1252,979178	1575,00043	911,0223727	1344,49695	1211,928355	1089,055737	1361,927029	1161,60147	1767,236335	953,94398	1327,806084	1185,582435	1251,426148
PTET.51.1.G0010320	adaptin ear-binding coat-associated 1	GO:0006897	endocytosis	1,53E-006	NO	none	1100,786013	1668,884389	1576,193698	1889,229446	2070,568004	2883,639199	1186,504767	1015,067259	1596,787309	1740,981469	1182,430834	1504,366038	2041,784221	1898,874846	1879,584045	1924,797291	2443,22231	1819,629094	2094,623322	2892,51153	2874,766868
PTET.51.1.G0010321	proteasome subunit beta type-7-a	GO:0051603	proteolysis involved in cellular protein catabolic process	2,67E-006	YES	Late repression	614,1422795	602,6851882	422,1820915	358,4870466	319,5823969	230,9904617	618,9387262	609,3458329	638,1426233	567,2277531	445,3270098	379,8113052	441,4079594	381,1835973	335,7904959	326,2647021	360,5545767	331,7829177	259,7273913	211,6101217	250,3708018
PTET.51.1.G0010322	radial spoke head 6 homolog			0,001252325	NO	none	503,3450362	495,3063163	540,1632306	379,7490967	321,7558502	299,1375819	507,4837937	499,2062788	444,4100596	546,202573	570,6096388	520,7392531	529,1408	396,5449649	362,9532286	322,9174095	266,3658313	314,2110908	383,5290694	296,4256459	301,8495179
PTET.51.1.G0010323	ring finger b			6,21E-001	NO	none	652,1507361	597,3697127	599,4852244	570,0574232	613,9202301	534,9246689	583,0817058	721,2197664	592,7020809	602,0373446	672,773556	608,4537934	517,2283239	639,9392512	500,1755953	678,7897461	411,9449097	755,5062193	609,4400455	493,6161988	576,2331389
PTET.51.1.G0010324				4,30E-007	YES	Late repression	271,6780443	154,411755	185,6428702	127,3680012	134,1281009	109,5955181	253,1177484	290,2383402	163,8859705	144,9375395	211,9047932	179,8639359	165,1598815	117,4283909	137,3076115	144,5825594	136,2248196	135,5684176	120,1366069	97,80662573	121,3844106
PTET.51.1.G0010325				0,023547595	NO	none	469,8651219	342,1882024	356,1270951	410,3586915	415,1955239	403,605579	445,025177	494,7050668	337,2131705	347,1632343	401,0391873	340,8479233	326,4941747	402,4109245	418,3064586	413,2838138	438,7487671	414,0994853	394,6500294	433,7131437	373,4980144
PTET.51.1.G0010326				0,049901012	NO	none	280,4349095	260,780661	209,3412333	408,3559267	411,9286576	648,6135283	245,705079	315,1647399	279,2843497	242,2769724	234,1290782	194,8438676	199,050754	473,0812606	343,6305929	704,8200948	332,5711043	351,9965231	258,326908	654,1882786	643,038778
PTET.51.1.G0010327				9,80E-002	NO	none	35,41685691	28,07006104	27,02214281	46,76609954	54,54164639	45,29889501	32,83843629	37,99527752	29,11505016	27,02507192	39,06814469	15,42419294	26,57409079	42,03744501	51,49475406	53,67006541	53,58461021	53,28114794	57,630762	52,03852657	38,55926344
PTET.51.1.G0010328	phosphatidylinositol 4-phosphate 5-kinase 1			3,89E-002	NO	none	54,6796343	67,55696239	115,485617	121,4714366	124,3446345	98,74798403	59,96256826	49,39670034	66,23312502	68,88079975	93,10333085	123,6636793	129,689841	133,802339	109,1405342	246,7738569	105,9985537	61,27805749	83,32806977	138,0334014	59,46256662
PTET.51.1.G0010329				1,77E-010	YES	Late induction	40,61288379	128,3300879	62,5373092	67,60528323	133,1914915	833,7988696	35,83945052	45,38631705	144,5798644	112,0803114	74,97780111	72,94632559	39,68780091	59,21987161	75,99069484	46,14986199	76,02602816	199,2438872	211,3461886	673,4413413	994,156398
PTET.51.1.G0010330				7,45E-004	YES	Late repression	608,8781684	302,0251948	261,7041844	329,3677899	277,5143376	347,4257238	388,0877893	829,6685475	316,0673728	287,9830168	263,7548958	233,7034822	287,6541753	369,8277978	288,907782	228,9894634	211,2207102	372,4158063	297,4313705	341,4713277	353,3801199
PTET.51.1.G0010331				1,21E-051	YES	Intermediate peak	6,718255261	20,01124163	258,0145405	423,7814341	293,973004	232,2826773	5,147479154	8,289031368	16,88617923	23,13630403	311,3031422	309,5475354	153,192944	420,6024876	426,9603807	402,913967	331,1331963	240,1173546	201,727498	219,8715975	244,6937571
PTET.51.1.G0010332	actin, adductor muscle			1,56E-002	NO	none	53,91368797	33,734342	62,13888893	102,9156713	116,9683312	141,6494712	75,83475222	31,99262373	28,92146605	38,54721796	39,37082342	53,65152864	93,39431474	113,5263164	92,30502628	164,492569	105,5467731	73,85146743	123,9825152	181,7070601	101,5918823
PTET.51.1.G0010333				0,001820493	YES	Early repression	1769,5843	924,0040742	874,3207243	990,0097201	1041,961079	819,0684527	2020,565083	1518,603516	914,6575977	933,3505507	783,4531583	774,8786143	1064,6304	926,031017	1053,988423	1324,767874	1372,013762	765,3426973	705,7199836	854,4809403	783,655965
PTET.51.1.G0010334	actin			0,000328789	YES	Intermediate peak	83,62361048	119,2952039	183,4059856	210,5648471	185,7804551	205,4064564	82,5070553	84,74016566	145,1164531	93,47395468	165,7234758	133,8300154	250,6644657	231,4352649	189,6944294	224,8412056	227,3009871	143,8866466	147,0929809	221,7460182	189,0668946
PTET.51.1.G0010335	actin, cytoplasmic			3,63E-002	NO	none	19,41611941	48,43075181	40,80385399	31,94221823	40,33475196	22,98202599	22,8720857	15,96015313	44,1569438	52,70455983	39,73214873	39,14685663	43,53255662	38,46792115	25,41651532	61,24677862	33,58968153	39,96930934	26,53323834	14,9922565	30,97179548
PTET.51.1.G0010336	intraflagellar transport 140 homolog			2,61E-011	YES	Late repression	278,9625912	203,5739245	148,4484183	141,6439703	86,30021953	106,7882284	237,9225747	320,0026077	204,163483	202,9843659	172,4418224	157,9573524	114,9460801	172,5029382	110,7850024	97,54911921	63,59818957	90,42037854	93,6331908	101,8631598	111,713297
PTET.51.1.G0010337				2,13E-001	NO	none	3,612380337	3,451235837	7,655746392	14,01502931	17,98533183	11,2747709	0	7,224760674	1,790036417	5,112435257	0	14,36821565	8,599023531	13,7474702	14,28258843	0	43,08141596	22,85444589	6,005465469	17,45130386	5,098237938
PTET.51.1.G0010338	casein kinase ii subunit alpha-1	GO:0006468	protein phosphorylation	7,76E-003	NO	none	84,98814127	43,9192269	74,17138089	72,28789268	69,94478005	96,09997384	86,64273091	83,33355163	43,61165447	44,22679934	58,38526228	66,96816116	97,16071923	68,9291204	75,64666495	59,70000575	83,21767947	60,52343451	76,33800047	98,59149871	93,60844898
PTET.51.1.G0010339	uncharacterized oxidoreductase c2f3.05c	GO:0055114	oxidation-reduction process	5,39E-005	YES	Early repression	866,7256705	480,3184614	445,2589551	436,3360958	410,1151425	412,4679797	978,7097193	754,7416216	440,2927271	520,3441958	457,6477864	431,4075554	446,7215235	371,9590392	500,7131524	324,9743245	555,6268728	356,188334	403,6710388	411,9786864	412,957273
PTET.51.1.G0010340				3,54E-006	YES	Late repression	892,8565305	753,2978415	543,4123042	412,6277512	388,3315876	247,6551079	867,4514944	918,2615666	837,491084	669,1045991	663,6700538	547,8567722	418,7100866	427,8506564	397,404846	418,7355365	498,8119939	335,6201548	300,1586653	266,7651602	228,5450557
PTET.51.1.G0010341		GO:0016255	attachment of GPI anchor to protein	1,43E-007	YES	Early repression	614,9183361	357,8490346	256,1406539	243,8806598	251,4318183	221,6647318	689,0655076	540,7711647	363,6930704	352,0049987	287,7149693	273,6583597	207,0486327	241,7516051	246,0097145	213,9549304	333,8898612	244,2311276	213,6513542	188,8517853	254,4776783
PTET.51.1.G0010342	serine/threonine-protein kinase ppk15	GO:0006468	protein phosphorylation	1,20E-005	YES	Late induction	256,4087015	226,8191815	394,2891799	527,4717599	657,6082098	680,3129879	302,5915121	210,2258908	206,7129216	246,9254414	341,0313899	390,0388053	451,7973444	604,1734486	450,7700713	942,5138407	550,6236459	475,8318797	661,4634728	748,1656959	612,4602799
PTET.51.1.G0010343				4,55E-001	NO	none	50,42540351	81,8320025	64,26329818	76,41394056	33,2816816	19,60580834	42,40330494	58,44750208	97,74805603	65,91594896	68,64440338	91,53683451	32,60865665	62,55871269	90,26916844	57,91124153	38,4401266	23,11123741	13,66412087	4,411846482	34,7997702
PTET.51.1.G0010344	mevalonate kinase	GO:0008299	isoprenoid biosynthetic process	7,69E-005	YES	Early repression	181,7213176	43,27997542	20,27543479	38,853559	62,57584482	31,63938583	173,8535503	189,5890849	42,35749095	44,20245989	28,5138291	11,76902158	20,54345369	46,29344739	31,41367062	34,74674492	13,83844558	117,0006394	84,71754939	14,55909339	48,71967828
PTET.51.1.G0010345				7,94E-003	YES	Early peak	10,48645422	94,08098565	62,14062047	41,48374959	49,99243762	23,67370867	5,113677696	15,85923075	120,8274581	67,33451314	65,90764246	70,96496752	49,54925144	63,37248456	19,59501461	17,95853831	37,54944074	75,25244378	69,20932766	9,576935045	37,77048229
PTET.51.1.G0010346				6,37E-005	YES	Early peak	35,15064025	145,4180864	109,6695215	96,40520138	76,31138631	89,27399425	29,34598865	40,95529185	155,5911903	135,2449825	108,534365	85,06966869	135,4045307	84,85802365	107,9523791	79,01198272	44,6933727	111,5620405	69,97814934	80,60711114	97,94087735
PTET.51.1.G0010347	40s ribosomal s12	GO:0006412	translation	9,38E-024	YES	Early repression	10492,98081	4786,677133	3108,746434	2470,483546	2884,518857	3146,329761	11146,04206	9839,919564	5252,574784	4320,779481	3057,779395	2927,130845	3341,329063	2416,182733	2524,784358	2327,680696	3201,054399	3175,582134	2833,758199	3380,531583	2912,127939
PTET.51.1.G0010348				3,52E-012	YES	Early repression	49677,70355	21360,37506	16776,10106	19025,61066	25797,01805	22095,02644	55129,85642	44225,55069	20203,66808	22517,08204	14817,62834	18135,82055	17374,85429	17308,76538	20742,45595	22643,84436	29465,04022	22532,37827	28546,80933	22451,08174	21738,97114
PTET.51.1.G0010349	phosphatidylinositol 4-phosphate 5-kinase 4			2,31E-001	NO	none	267,6534277	173,3899221	272,0172475	316,340922	339,0913379	411,2814385	274,5009343	260,805921	170,7138341	176,0660101	199,1939395	289,2815788	327,5762241	278,5319472	354,1498967	413,8075751	467,2557304	213,1168109	262,185235	514,0874677	308,4754093
PTET.51.1.G0010350	snf1-related kinase catalytic subunit alpha kin10	GO:0006468	protein phosphorylation	6,48E-002	NO	none	60,03782104	69,67519306	88,51886716	83,71161848	47,03194599	62,26154997	59,73069862	60,34494347	61,89147496	77,45891116	78,77581588	103,2650894	83,51569616	72,63411591	94,78912104	43,96611934	48,24097614	48,09298865	47,82769981	70,05631334	54,46678661
PTET.51.1.G0010351				3,77E-002	NO	none	4,644489005	5,178319635	15,41008723	24,02180545	15,15981921	53,32071806	0	9,288978009	10,35663927	0	26,85429407	11,08405207	8,291915547	15,90778694	32,13582396	15,77785866	4,887387525	11,01910784	28,9549228	67,31217203	39,3292641
PTET.51.1.G0010352	cyclin-dependent kinases regulatory subunit 2	GO:0007049	cell cycle	5,14E-008	YES	Late repression	737,84959	2512,704367	1247,935127	1009,637933	30,01632944	36,57987697	968,9284345	506,7707454	2562,930209	2462,478525	966,2813059	1343,109286	1434,41479	866,4136699	1152,862197	34,60418088	50,91560372	28,19510622	6,350426932	3,075621438	70,0841325
PTET.51.1.G0010353	adenylyltransferase sulfurtransferase mocs3			0,018575714	NO	none	456,7617216	264,9179239	272,2651296	274,7359414	282,516038	244,2314368	426,9629665	486,5604768	251,5633183	278,2725295	290,1058989	269,5267787	257,1627111	330,5969086	218,8749741	377,3747516	277,4343898	240,7135403	234,5414703	286,2172843	202,2455893
PTET.51.1.G0010354	tiny macrocysts b	GO:0007165	signal transduction	1,08E-003	NO	none	81,77214995	107,5672316	97,56748506	159,8233195	155,2504606	165,18059	77,89097577	85,65332414	95,93827312	119,1961901	106,12391	96,55371138	90,02483381	192,6509608	126,9956783	205,3803415	124,6076139	136,7243409	154,2895461	184,9654586	145,3957214
PTET.51.1.G0010355				3,73E-003	YES	Late induction	19,10436777	10,0175331	16,99385317	22,77833547	40,36088984	39,46970881	22,55906517	15,64967036	10,26377653	9,771289661	20,95813535	11,53390034	18,48952381	24,1732298	21,38344115	34,92126339	33,90495357	44,40924065	48,20810176	35,57792953	43,36148808
PTET.51.1.G0010356				3,47E-006	YES	Early peak	116,7861055	247,5348892	190,9481238	153,9975718	106,8775742	117,2469606	96,00474195	137,567469	253,9675328	241,1022455	207,1767975	196,9824867	168,6850871	161,6868439	146,3082998	113,5122567	104,3633046	114,6970333	94,93770225	121,8404776	112,6534437
PTET.51.1.G0010357	probable succinate dehydrogenase [ubiquinone] flavoprotein subunit, mitochondrial	GO:0055114	oxidation-reduction process	5,69E-016	YES	Late repression	6548,101976	3716,707641	2555,207591	1912,01666	1701,929885	1972,185412	6523,288633	6572,915318	3691,305228	3742,110055	2339,489811	2824,436696	2501,696267	1915,881065	1908,152255	1739,870637	2304,808722	1459,310013	1303,73017	2204,179694	1740,191129
PTET.51.1.G0010358	probable succinate dehydrogenase [ubiquinone] flavoprotein subunit, mitochondrial			1,15E-015	YES	Late repression	3428,54441	1836,978245	1289,959752	1074,426633	927,5536964	1163,446829	3456,569708	3400,519112	1733,146685	1940,809805	1224,526118	1451,684019	1193,66912	1161,880786	986,9724805	900,0228139	1147,395278	757,4395748	905,3571192	1416,25692	910,6367384
PTET.51.1.G0010359	serine/threonine phosphatase 2a regulatory subunit b''beta			0,312564692	NO	none	251,8722492	314,8331778	261,4280597	234,4085957	271,5466971	277,9110111	290,9627121	212,7817864	287,3361141	342,3302415	243,1609552	249,2487437	291,8744802	219,4020872	249,4151043	290,7775551	280,1804453	242,2819256	272,9468622	313,4955813	242,3264409
PTET.51.1.G0010360		GO:0051056	regulation of small GTPase mediated signal transduction	3,14E-004	NO	none	337,164302	186,1072637	193,1592223	221,3275842	225,2029884	191,1245263	297,4916552	376,8369488	203,0613793	169,1531481	229,7068973	215,5364732	134,2342962	240,4245072	202,2306612	249,3153649	218,1311901	234,2914114	199,073987	198,9802383	183,2688143
PTET.51.1.G0010361				2,12E-022	YES	Early peak	81,6132488	770,948225	929,6029603	635,2506463	179,8576495	260,9984914	83,37387963	79,85261798	773,0130948	768,8833551	684,3133708	666,9876947	1437,507815	518,7861121	751,7151804	234,668736	188,0643855	147,3510327	149,3464439	234,2148676	287,7821152
PTET.51.1.G0010362				0,000125191	YES	Late induction	12,57033507	22,62742856	38,31858377	41,86055662	45,56526805	61,78816746	8,282895231	16,85777491	25,65718864	19,59766849	45,83464389	35,44159859	33,67950883	38,49291655	45,22819669	53,63173356	55,75242065	29,8377488	43,03916919	71,7442492	51,83208571
PTET.51.1.G0010363				4,93E-001	NO	none	81,85350111	81,15269469	108,0390018	103,7208256	80,14535255	108,5713253	97,20636421	66,50063802	62,13983562	100,1655538	84,68257505	113,3596234	126,0748068	80,98509715	126,456554	60,95990846	102,635138	70,12159534	86,86476839	97,14370282	119,9989478
PTET.51.1.G0010364	clustered mitochondria homolog			5,21E-006	YES	Early repression	1584,504366	295,1553559	81,22213078	123,7065468	368,0983615	317,1184741	1491,366079	1677,642653	285,2385178	305,0721939	110,0183426	86,3739501	47,27409969	142,1934789	105,2196146	112,1024392	123,2181739	574,7674885	662,3053446	103,8150211	530,4219271
PTET.51.1.G0010365	tyrosine aminotransferase	GO:0009058	biosynthetic process	2,53E-005	YES	Intermediate peak	0,527782841	18,04416014	22,42655217	22,56594506	24,45882352	15,31272783	0	1,055565683	28,24537983	7,842940451	25,17590069	6,297756858	35,80599895	25,30784286	19,82404725	39,44464665	14,4400086	24,20864601	19,74199282	12,74851743	17,87693823
PTET.51.1.G0010366	probable atp-dependent rna helicase ddx46			0,000120519	YES	Early repression	1394,240911	612,5270979	600,0807695	643,4788629	823,3850461	954,2256243	1413,4747	1375,007121	563,7281077	661,3260881	536,6690618	709,0857152	554,4875314	623,7573191	663,2004068	658,2815203	627,025926	896,488343	1111,744395	888,0228877	1020,428361
PTET.51.1.G0010367				0,088792253	NO	none	43,58238755	77,35905678	77,94030082	78,24757087	58,37636017	53,78931755	51,67695418	35,48782092	92,74783759	61,97027596	82,7377018	72,39759363	78,68560704	78,41866802	78,07647371	81,66708532	42,16232196	69,71008363	39,96594977	56,68601342	50,89262167
PTET.51.1.G0010368				2,96E-001	NO	none	43,83936901	44,15069868	69,49077525	65,87278514	66,45387955	64,62941019	35,00065487	52,67808315	62,88564925	25,41574811	71,53087332	57,14363997	79,79781247	52,85238542	78,89318485	57,84354076	60,47242175	99,73104148	47,7685142	75,18912833	54,06969205
PTET.51.1.G0010369				0,001310338	YES	Late repression	474,5303358	328,9108913	264,8539595	223,3125661	209,9382604	177,8606535	590,7230892	358,3375823	358,0726132	299,7491694	272,7082965	288,8325977	233,0209844	216,7484352	229,876697	115,550741	249,7205305	249,6055815	224,8761887	154,7688627	200,9524443
PTET.51.1.G0010370				2,03E-001	NO	none	4,186177599	27,68794183	13,23639611	5,340743817	14,43029923	15,02912232	6,033403901	2,338951297	33,03196698	22,34391668	23,66655413	13,95474181	2,087892404	10,68148763	0	0	34,4578401	20,34703366	2,916323159	2,824851344	27,2333933
PTET.51.1.G0010371				8,21E-007	YES	Early peak	38,95186262	72,74190024	138,6482538	234,3574596	14,08390879	16,03135007	27,30362797	50,60009726	81,36184583	64,12195465	145,9109374	158,9555165	111,0783075	309,4818264	159,2330928	26,31035192	10,8666107	11,43327229	7,725400259	16,21336065	15,84933949
PTET.51.1.G0010372		GO:0009190	cyclic nucleotide biosynthetic process	1,78E-002	NO	none	46,79205891	39,92881866	39,09741761	37,58446999	69,18708014	68,40175794	38,83187066	54,75224715	40,42621453	39,43142279	45,09977131	49,54298106	22,64950046	38,80913916	36,35980083	64,19942739	43,30758251	88,71245892	80,52885175	54,69009248	82,11342341
PTET.51.1.G0010373				8,80E-008	YES	Late repression	37,63221436	167,8742274	130,7522062	108,6583252	11,88887399	8,538185886	31,52516538	43,73926335	172,1173728	163,6310821	128,3090969	106,4302911	157,5172306	131,6964731	85,62017728	12,86785132	6,543018251	14,2432082	13,9014182	5,955847273	11,1205245
PTET.51.1.G0010374				4,57E-021	YES	Intermediate peak	32,97011559	47,76658637	959,8669722	1743,004517	978,6514028	681,2934087	32,07118829	33,8690429	40,47055961	55,06261314	1091,007339	1090,159152	698,434425	1752,793386	1733,215649	1559,337908	1416,139333	465,514925	473,6134449	1023,145015	339,4418024
PTET.51.1.G0010375				2,34E-001	NO	none	203,332515	128,3789784	138,2370818	130,2325398	146,7880531	112,5705019	237,4729306	169,1920995	140,5543901	116,2035667	158,2485186	118,7577008	137,7050261	144,8744882	115,5905913	129,603839	219,9324386	125,932661	111,6832736	138,2303533	86,91065057
PTET.51.1.G0010376	potassium voltage-gated channel eag	GO:0006813	potassium ion transport	1,50E-006	YES	Intermediate peak	10,83332172	29,93407458	38,45896663	43,95027769	35,81194591	44,6054338	12,82667948	8,839963967	30,93693981	28,93120934	41,52882712	34,72137912	39,12669364	44,57544528	43,3251101	47,13099019	40,69746787	32,9158395	22,50348607	43,59530779	45,6155598
PTET.51.1.G0010377				4,24E-025	YES	Intermediate peak	22,00615038	58,53013915	68,15290235	77,45039172	110,0587006	114,4903219	21,07415112	22,93814963	67,03121228	50,02906602	68,13065908	76,8634732	59,46457477	80,35892372	74,54185971	113,5050206	100,1882952	113,3150523	113,2264346	111,5725274	117,4081164
PTET.51.1.G0010378				7,17E-002	NO	none	128,7921091	101,5839193	48,46562521	66,60997408	154,9218834	138,4737367	176,3056606	81,27855758	93,3666722	109,8011663	50,73325442	48,49272781	46,17089339	67,48758096	65,7323672	41,8352313	167,1708687	166,5387889	244,1426445	89,23962201	187,7078514
PTET.51.1.G0010379	trna (adenine(58)-n(1))-methyltransferase catalytic subunit trm61	GO:0030488	tRNA methylation	3,61E-012	YES	Early repression	1458,849935	664,0172502	682,1960858	733,3995923	856,9175931	912,8644355	1484,47926	1433,22061	713,3093671	614,7251333	700,3919382	587,5260398	758,6702794	750,7179625	716,0812221	839,2873798	860,2430646	854,8371118	873,3028162	903,9887627	921,7401083
PTET.51.1.G0010380				3,46E-001	NO	none	29,76919744	30,39751596	26,29674443	32,62794401	21,56937796	20,09583968	23,82508927	35,7133056	32,0375836	28,75744832	35,6022838	19,1031958	24,18475368	37,25876866	27,99711936	14,64233095	17,4946258	27,2695093	26,87104578	19,33525144	20,85642793
PTET.51.1.G0010381	calcium-dependent kinase 29	GO:0006468	protein phosphorylation	6,81E-019	YES	Late induction	68,90775483	105,1893254	95,18306222	138,7259527	232,3083732	231,7725013	68,06152367	69,75398598	108,6545426	101,7241082	99,07531068	84,68133065	101,7925453	132,9606073	144,491298	256,8808083	239,9926113	216,8187637	215,5413096	228,5599871	234,9850154
PTET.51.1.G0010382	map/microtubule affinity-regulating kinase 4	GO:0006468	protein phosphorylation	0,001564223	YES	Late induction	27,86515311	48,93229382	74,01737139	164,2384989	156,5694564	100,7091797	13,3935637	42,33674252	48,68723129	49,17735634	66,39344818	82,92613895	72,73252704	247,1504654	81,32653239	411,5682214	52,95670512	70,12159534	91,63130359	110,9465571	90,47180224
PTET.51.1.G0010383				1,61E-002	NO	none	344,3019737	237,867571	227,3311273	266,1015617	243,8416802	241,8240953	328,7143974	359,88955	239,3997017	236,3354403	245,6864278	222,2380289	214,0689253	247,4100532	284,7930702	212,4857347	269,2975086	284,0604181	209,5230594	255,3803512	228,2678394
PTET.51.1.G0010384	atp-binding cassette sub-family g member 2			2,15E-016	YES	Late induction	168,0619725	244,6674199	389,2656475	472,4940981	693,3199436	990,6703592	193,714754	142,409191	223,9562464	265,3785935	308,4461523	325,1061752	534,2446151	464,7613058	480,2268905	888,2267756	730,4923438	530,5208962	624,0397586	1113,258	868,0827183
PTET.51.1.G0010385				5,20E-004	YES	Intermediate peak	41,9452702	47,75318119	79,21463616	98,38205743	73,59774993	74,04477464	43,54289003	40,34765037	53,55374886	41,95261351	84,80527121	77,12984313	75,70879413	107,6411248	89,12299006	95,10672085	78,85012714	60,88650131	59,54765043	87,51434777	60,57520151
PTET.51.1.G0010386	probable palmitoyltransferase zdhhc14			0,000404383	NO	none	134,8574086	149,746602	184,2686472	221,0043288	266,2038145	229,2776694	151,9234308	117,7913865	161,7229055	137,7702986	214,1888166	158,4593136	180,1578113	182,4500795	259,5585782	256,5722555	279,4833758	319,2150778	209,544549	214,7517181	243,8036208
PTET.51.1.G0010387				7,33E-002	NO	none	166,1578559	304,8657299	302,6698558	163,6608379	133,5113272	236,9819555	185,7616286	146,5540831	270,4531706	339,2782893	243,8018569	272,8658155	391,341895	131,2598482	196,0618276	127,3265019	206,0679585	80,9304941	119,7203544	242,6115527	231,3523583
PTET.51.1.G0010388				4,53E-005	YES	Early peak	767,3992221	1893,880786	1879,13102	1668,0702	1457,552481	1513,478542	834,3411104	700,4573339	1647,249414	2140,512158	1548,112778	1987,00196	2102,278323	1243,917896	2092,222504	1328,406193	1655,665202	1274,080188	1572,058343	1640,048682	1386,908403
PTET.51.1.G0010389				4,98E-002	NO	none	4,251358443	13,70634661	15,5443603	13,64114589	9,178077805	5,982901207	4,404638352	4,098078534	22,33784941	5,074843822	22,21403002	12,22505743	12,19399345	17,1554565	10,12683528	6,187395553	10,06226843	16,20457035	4,258076882	9,073944759	2,891857654
PTET.51.1.G0010390				3,38E-021	YES	Intermediate peak	11,6925251	169,4627623	138,1858552	165,3133252	252,0433826	259,6675402	4,795291156	18,58975904	163,9691554	174,9563692	140,6267591	121,2626281	152,6681782	154,2267019	176,3999486	348,0351034	260,826272	189,1590177	210,1531372	317,3165924	202,0184881
PTET.51.1.G0010391				2,70E-002	NO	none	2272,753721	3149,0633	2453,093479	3294,782482	3850,738972	4039,326049	2955,083775	1590,423667	3082,732986	3215,393614	2059,207229	2707,729072	2592,344138	3280,443631	3309,121332	3238,725312	5772,070712	3050,60526	3341,554604	3958,380207	4120,271891
PTET.51.1.G0010392	parkin coregulated gene			4,67E-009	YES	Late repression	984,9055911	697,2499995	1218,131466	779,8047837	397,9448247	449,5312392	999,4788133	970,3323689	670,3441171	724,1558819	1082,736167	1254,500226	1317,158006	710,2663433	849,3432241	345,1406582	513,1756901	316,9880337	416,4749169	458,8811385	440,1813398
PTET.51.1.G0010393				1,11E-003	YES	Late repression	99,59881536	65,62025178	134,0807426	90,63148646	38,04982862	34,75304257	107,0102308	92,1873999	56,87341603	74,36708753	135,2550279	141,9031052	125,0840946	67,36000519	113,9029677	65,76593261	27,16241838	24,78778512	34,48317838	33,40159765	36,10448748
PTET.51.1.G0010394	gamma carbonic anhydrase 3, mitochondrial			1,86E-006	YES	Early repression	3029,021885	2236,069318	1688,028705	1459,734971	1361,492692	1535,723577	3165,236977	2892,806794	2264,169382	2207,969255	1656,728179	1808,249351	1599,108587	1545,347722	1374,122219	1317,623446	1836,675963	1039,453133	1252,218224	1725,278575	1346,168578
PTET.51.1.G0010395				3,71E-021	YES	Late induction	524,5691065	539,4339089	601,1261165	888,9852253	1503,651012	1548,094907	494,9662295	554,1719835	571,5276074	507,3402105	593,7793396	520,7457702	688,8532398	952,2075876	825,7628629	1462,141334	1473,922224	1629,231442	1449,309048	1510,93835	1585,251464
PTET.51.1.G0010396	miorex complex component 2			1,06E-005	YES	Early repression	1991,624108	969,7544775	712,9575352	694,2419989	1007,79142	772,0450833	1861,09848	2122,149736	1021,240297	918,2686581	924,6108185	803,7835705	410,4782166	841,5146653	546,9693325	915,3319374	813,113993	1339,274442	963,4453078	593,0156252	951,0745415
PTET.51.1.G0010397	myb-related b			0,143111337	NO	none	660,5311239	632,5386038	355,4228471	368,6693827	515,1208148	451,7429139	722,2950712	598,7671765	521,5606108	743,5165968	307,6116879	447,9030352	310,7538182	290,3097058	447,0290596	263,9436939	293,0612259	590,8321137	912,6462258	398,5039359	504,9818919
PTET.51.1.G0010398	gtp-binding ypt32/ypt11	GO:0007264	small GTPase mediated signal transduction	0,004408769	YES	Late induction	24,72652619	28,24088224	48,30934288	48,96211372	64,90159397	40,87481275	28,59010712	20,86294526	32,95294313	23,52882135	35,811709	35,7860772	73,33024244	66,99134875	30,93287868	56,10842786	87,81616087	58,77839609	56,90339106	47,24450577	34,50511974
PTET.51.1.G0010399	casein kinase isoform delta-like	GO:0006468	protein phosphorylation	0,061143547	NO	none	26,64536285	86,13807379	65,14765237	43,39900784	48,36640537	62,08569415	40,14781	13,14291569	65,81240274	106,4637449	48,49485551	75,93754822	71,01055336	15,00521747	71,79279822	25,06553433	26,20471609	58,53412604	83,66124501	56,80956363	67,36182468
PTET.51.1.G0010400	phytochrome-associated serine/threonine-protein phosphatase			0,263382891	NO	none	4294,98269	5483,390348	5217,107762	4708,461621	3767,303608	3587,387742	4974,730574	3615,234806	5142,574649	5824,206046	4296,138258	5322,308109	6032,876921	4823,33925	4593,583992	4225,198772	4182,778059	2852,757946	3808,479654	3297,440507	3877,334977
PTET.51.1.G0010401				0,000217339	YES	Early peak	50,05346026	63,78586478	90,83806483	53,24481293	53,87644357	63,87035738	47,56010258	52,54681795	58,58647073	68,98525883	114,9334597	104,5022868	53,07844806	49,99375385	56,495872	49,58542538	46,56414579	56,13704277	63,21916036	54,55594283	73,18477192
PTET.51.1.G0010402				8,61E-004	NO	none	825,0266201	903,9862406	902,119069	963,9252089	1293,555291	1319,749496	835,6350965	814,4181437	884,1033523	923,8691289	981,0293583	923,3794598	801,9483889	945,7943914	982,0560264	1262,907797	1580,021565	1212,892329	1118,399471	1426,399973	1213,099019
PTET.51.1.G0010403				2,26E-035	YES	Late induction	1,96035933	6,751424709	109,6389792	325,601293	602,0856602	535,5741819	1,81262927	2,10808939	6,79001566	6,712833758	130,015026	104,8113713	94,09054025	318,4995671	332,703019	725,6905598	786,7707986	442,9077999	452,9734824	867,347404	203,8009597
PTET.51.1.G0010404	4-hydroxyphenylpyruvate dioxygenase	GO:0009072	aromatic amino acid family metabolic process	8,82E-032	YES	Early repression	2839,760272	339,9336297	257,8810681	338,1567183	385,0410037	390,7468576	2850,879184	2828,641359	339,9985963	339,8686631	240,4850786	315,1660494	217,9920763	284,7036604	391,6097761	365,0867598	463,4884826	302,2336235	409,3551491	478,4917827	303,0019325
PTET.51.1.G0010405				7,39E-005	YES	Early repression	335,5322386	128,8974184	91,96537008	73,83908773	95,2173759	76,44856046	221,8402503	449,224227	135,3668618	122,427975	103,1062821	112,2777681	60,51206004	49,67057956	98,00759591	54,99336629	74,52758985	150,4268248	100,9217226	58,65375986	94,24336106
PTET.51.1.G0010406	ala-interacting subunit 1			0,003116286	NO	none	242,0018832	127,9401103	164,9998539	150,218549	207,9411607	157,3622772	240,5199488	243,4838175	133,3809603	122,4992604	148,0037798	178,0165939	168,9791881	155,0607515	145,3763465	214,3557566	271,0278536	181,4257149	164,9553177	153,8321103	160,892444
PTET.51.1.G0010407				5,92E-001	NO	none	31,45232423	29,77359653	39,15573717	33,79217094	34,6547675	26,62289939	48,01392035	14,89072811	33,20449232	26,34270075	37,66775981	17,76832775	62,03112394	28,33448056	39,24986133	44,96488982	47,00846016	15,70152771	30,9441923	26,97625215	26,26954663
PTET.51.1.G0010408				8,30E-019	YES	Intermediate peak	0	111,9770396	397,2466794	353,2351947	83,24592099	72,96765215	0	0	138,4956242	85,45845492	360,7754071	274,4871385	556,4774927	367,6799812	338,7904083	101,5885711	82,30176162	94,59800126	54,49534998	97,23751267	48,69779163
PTET.51.1.G0010409	membrane-associated tyrosine- threonine-specific cdc2-inhibitory kinase	GO:0006468	protein phosphorylation	4,80E-002	NO	none	152,9923721	309,1002098	216,056685	161,1975784	123,3139359	104,9017084	130,0162986	175,9684456	358,2101434	259,9902762	187,2557473	181,485023	279,4292846	200,9025132	121,4926436	153,201148	71,64918973	155,9458507	112,4595551	76,89332435	132,9100924
PTET.51.1.G0010410	probable phospholipid-transporting atpase im	GO:0015914	phospholipid transport	3,08E-001	NO	none	81,16379331	109,1268536	66,57954113	74,07912011	83,8460832	89,26482291	77,54799238	84,77959424	100,2272647	118,0264425	61,81959623	72,34509611	65,57393105	66,34741162	81,81082861	70,07859844	64,59369016	80,57562735	120,1364168	91,45392473	87,0757211
PTET.51.1.G0010411	proprotein convertase subtilisin/kexin type 5			9,74E-003	NO	none	9,120487062	20,45262893	16,72842286	11,32643074	18,54804495	14,38829069	7,918945828	10,3220283	21,82632672	19,07893114	21,35162602	20,81103837	8,022604177	14,1212268	8,531634681	14,61046122	11,9854919	24,6298825	22,9663442	11,06926285	17,70731852
PTET.51.1.G0010412	palmitoyltransferase pfa3			0,146833941	NO	none	146,1804211	88,27363916	98,48883582	137,7096093	146,5265389	95,49702707	122,8270267	169,5338154	106,5667066	69,98057167	102,8646243	63,68572836	128,9161548	179,2186297	96,2005889	200,2704592	153,0717187	134,9013095	97,86266825	102,3766136	88,61744056
PTET.51.1.G0010413				4,66E-004	NO	none	461,9193201	516,502173	604,2169964	776,4128866	781,2693754	626,8656145	499,3930269	424,4456133	610,5733262	422,4310198	620,61758	671,3927822	520,640627	885,2403647	667,5854084	786,9900757	815,9235595	755,8332764	766,3305898	615,6188598	638,1123691
PTET.51.1.G0010414				0,043396066	NO	none	37,06214796	59,79534765	64,39762933	57,80998364	14,59703219	26,71320329	57,01302063	17,11127528	52,99449919	66,59619611	59,7743607	74,86596574	58,55256154	42,32773718	73,29223009	27,44978334	13,50462342	6,766118848	10,66760314	29,27685845	24,14954813
PTET.51.1.G0010415				3,58E-003	NO	none	1267,884983	968,7302246	1157,363084	1126,458521	863,5713105	1058,376773	1274,066662	1261,703305	914,6155272	1022,844922	1136,339454	1311,864067	1023,885732	1155,414381	1097,50266	942,7586107	991,0448927	764,5497783	755,9319604	1128,959749	987,7937971
PTET.51.1.G0010416	proteasome subunit beta type-4 (fragment)	GO:0051603	proteolysis involved in cellular protein catabolic process	5,94E-005	YES	Early repression	1774,528112	1002,985479	702,7405719	780,5076466	794,1676016	687,2903357	1779,33804	1769,718184	1097,928541	908,0424164	833,1706508	626,7831131	648,2679517	951,208995	609,8062981	1075,175525	690,0049038	812,227732	599,2622455	685,4893182	689,0913532
PTET.51.1.G0010417				8,16E-003	YES	Late repression	3097,01582	2709,991743	1954,256804	2074,272116	1732,897454	1272,27329	3746,32231	2447,709329	2969,376163	2450,607322	1749,759585	1830,235119	2282,775709	2236,242597	1912,301634	1685,421121	2705,068569	1238,366585	1302,73354	1410,328317	1134,218264
PTET.51.1.G0010418				1,02E-004	YES	Late repression	416,7455673	433,2690106	577,9860124	456,4834369	84,59210771	174,1538078	540,6613275	292,8298071	244,0920877	622,4459334	281,0950836	788,2231443	664,6398094	260,0287594	652,9381145	46,26866233	89,17870798	53,85599642	149,0650641	128,8539833	219,4536323
PTET.51.1.G0010419	serine/threonine-protein kinase atg1	GO:0006468	protein phosphorylation	9,94E-002	NO	none	123,2903737	148,8631255	173,3160996	184,971736	116,2406901	126,8564823	109,083147	137,4976005	158,0805487	139,6457024	214,4802899	152,2651981	153,2028108	191,990532	177,95294	91,29075422	110,8584402	154,8933414	107,9202244	121,2608981	132,4520665
PTET.51.1.G0010420				1,15E-003	YES	Early repression	3164,305788	1621,218809	1554,584495	1064,394281	1117,452796	1688,294293	3639,371902	2689,239674	1288,593412	1953,844206	975,893584	1554,009728	2133,850174	643,6676797	1485,120882	577,7614718	1468,335067	831,5286291	1592,186015	1705,663203	1670,925382
PTET.51.1.G0010421				1,31E-002	NO	none	77,56663301	43,63496127	20,17385346	10,50514232	2,949351659	0	7,911727756	147,2215383	54,71432067	32,55560187	53,20190334	7,319657027	0	21,01028464	0	6,946227084	0	4,851179552	0	0	0
PTET.51.1.G0010422				0,405185313	NO	none	27,45552663	31,62061231	25,93221923	33,63054016	42,01214835	35,24223949	11,48826222	43,42279104	37,24133984	25,99988478	37,01662111	11,95711097	28,82292562	41,94861625	25,31246408	52,95308729	38,66392186	52,83133895	23,60024529	36,30707909	34,17739988
PTET.51.1.G0010423				6,04E-001	NO	none	103,5154172	94,43109619	80,58741692	104,2736038	125,7973556	70,9602258	74,31015184	132,7206826	120,0627274	68,79946497	113,0259845	62,61086375	66,12540247	144,478951	64,06825664	146,7940015	93,10782563	152,9656742	110,321921	73,31204391	68,6084077
PTET.51.1.G0010424	oxysterol-binding 9			9,05E-008	NO	none	2574,90881	1398,022357	1516,225703	1514,283464	1867,542065	1765,909009	2449,225655	2700,591965	1410,995293	1385,049421	1593,868987	1459,726708	1495,081414	1484,474448	1544,09248	1730,63052	1957,812354	2000,968107	1780,757278	1847,423974	1684,394044
PTET.51.1.G0010425				0,036860154	NO	none	59,02742625	84,92790045	78,12337662	84,70130571	102,6471138	83,37019146	61,68653585	56,36831664	80,41056759	89,44523331	96,29451332	65,90255127	72,17306527	83,85716058	85,54545083	110,2515868	64,10951412	151,7459159	84,48143849	71,51672685	95,22365607
PTET.51.1.G0010426	er lumen protein-retaining receptor	GO:0006621	protein retention in ER lumen	0,022723887	NO	none	290,3344979	164,1056165	131,4239557	117,0078397	171,0796394	152,836654	332,4246113	248,2443845	168,3854146	159,8258185	171,5742884	114,9257416	107,771837	85,18077847	148,834901	178,1866653	79,93835506	243,5238158	182,6697216	103,2151178	202,4581902
PTET.51.1.G0010427		GO:0055114	oxidation-reduction process	2,57E-003	NO	none	55,5513748	53,76186032	75,66708929	97,85128468	90,6020281	80,44775094	48,0782416	63,02450801	51,8444058	55,67931484	77,35290527	76,57953233	73,06883027	102,4479029	93,25466647	93,77817096	96,85230715	86,00808758	85,76954672	97,23532337	63,66017851
PTET.51.1.G0010428				1,00E-005	YES	Late induction	39,71673967	52,49361718	92,39991888	71,39311528	133,9519237	68,12045845	36,43978389	42,99369545	68,47903799	36,50819636	115,4159679	89,41228402	72,37150472	68,72003679	74,06619377	164,1374213	118,9223262	159,3190907	93,42885668	60,82680533	75,41411157
PTET.51.1.G0010429	serine/threonine-protein kinase plk4	GO:0006468	protein phosphorylation	0,395585529	NO	none	442,0459247	343,4809966	386,6663724	503,5500928	526,7940969	283,4985131	372,9276016	511,1642478	378,4093395	308,5526536	398,9227419	410,3270308	350,7493445	567,678093	439,4220926	682,899801	566,6937478	494,4890267	363,0938122	280,6158575	286,3811687
PTET.51.1.G0010430				5,01E-002	NO	none	83,9831691	60,9173136	59,52287242	88,38068639	111,8357973	104,4462149	72,14902671	95,81731149	64,22174948	57,61287773	54,84086033	49,56667237	74,16108454	97,37986554	79,38150724	135,4691783	110,1535553	111,2548196	90,46563613	91,6416425	117,2507873
PTET.51.1.G0010431				6,04E-008	YES	Late induction	23,64012815	102,3777468	82,0522536	51,69732624	70,1453105	76,80933582	21,85863967	25,42161662	105,8158799	98,93961369	85,1299787	62,69085923	98,33592287	46,43802269	56,95662979	83,48145895	69,55291716	60,98324668	66,56361922	89,03803816	64,58063349
PTET.51.1.G0010432				3,30E-003	NO	none	266,1844978	275,5270911	273,1074085	379,8735597	463,0506092	291,8694292	229,5815187	302,787477	293,9414927	257,1126894	361,4150936	237,5824331	220,3246986	416,9246888	342,8224306	548,5885758	454,761524	478,1857428	370,666594	314,7144826	269,0243759
PTET.51.1.G0010433				5,17E-001	NO	none	2,953698915	0,613337351	2,3402438	1,6312601	0,901354267	0,873429088	4,257071788	1,650326042	1,226674702	0	3,578300606	1,96924783	1,473182965	0	3,262520199	1,868781906	1,736635161	0	0	0	1,746858177
PTET.51.1.G0010434				0,20177465	NO	none	238,4374343	208,5674863	221,2817298	331,8047632	337,8315944	244,7865444	236,2497833	240,6250852	225,5780819	191,5568907	283,8264397	198,4068364	181,6119133	424,4281339	239,1813925	519,6962039	238,9841052	315,3770989	277,2689696	250,6130591	238,9600298
PTET.51.1.G0010435				0,16066251	NO	none	299,5465141	359,5919901	378,9617219	340,7565294	245,9411552	190,1900437	301,6061073	297,4869209	397,1354694	322,0485108	403,2728493	316,1225473	417,4897691	336,2602004	345,2528584	154,1872683	255,4197668	332,41254	241,7450459	187,6875814	192,692506
PTET.51.1.G0010436				4,41E-004	YES	Intermediate peak	90,58701059	213,2100766	227,6109179	258,0589151	241,9666905	194,6401008	74,31585309	106,8581681	211,8049535	214,6151997	243,0515525	220,0142667	219,7669346	334,9007777	181,2170524	373,6861262	195,1280282	234,4667307	164,5858769	161,9540981	227,3261036
PTET.51.1.G0010437				7,98E-004	YES	Intermediate peak	29,1190249	69,49380187	95,33835021	89,41934335	90,05611887	85,828045	14,70521982	43,53282999	91,67992042	47,30768332	95,88780879	56,89263709	133,2346048	95,85244629	82,98624042	105,6328476	67,62357659	92,62608183	94,34196949	75,1092249	96,5468651
PTET.51.1.G0010438	probable e3 ubiquitin-protein ligase herc4			5,61E-003	YES	Early repression	3338,389446	2095,262828	911,1934959	1312,353462	2064,930444	1401,781272	3038,00039	3638,778501	2021,086589	2169,439067	1006,6612	1141,444208	585,4750792	1246,175766	1378,531158	969,4769854	776,7671736	3098,26962	3415,207997	743,8997176	2059,662826
PTET.51.1.G0010439	nlrc3			1,41E-006	YES	Late induction	23,48835176	26,80181852	44,45454284	50,46344761	58,40121784	66,63706244	21,71830096	25,25840257	28,74826493	24,85537211	46,20901761	38,30232183	48,85228906	58,27562629	42,65126892	66,1418731	60,63419268	53,68359524	53,14521033	77,85296401	55,42116086
PTET.51.1.G0010440	guanylate-binding 1			1,46E-003	NO	none	403,0552016	254,9978711	282,0985668	356,9495088	393,3902716	395,3878322	376,5304092	429,579994	258,2480649	251,7476773	286,6767205	300,6696295	258,9493505	394,9790043	318,9200132	400,9706949	376,1211811	387,7170911	408,7521195	428,1064356	362,6692288
PTET.51.1.G0010441	potassium channel gork			5,35E-007	YES	Late induction	22,0180887	37,09774199	30,37023286	30,87744451	87,44911483	111,6909752	26,82424756	17,21192984	36,5147686	37,68071537	26,69385941	30,80714472	33,60969445	27,019844	34,73504502	68,62208381	58,48693527	113,1484125	109,5390278	75,35498671	148,0269637
PTET.51.1.G0010442				0,089356429	NO	none	162,5654282	265,9469482	260,871518	238,2230765	92,45855811	162,7671924	210,8886672	114,2421893	228,7407077	303,1531888	189,390597	267,5264984	325,6974588	158,1462274	318,2999255	44,46907456	118,7141421	114,0630929	92,58792297	126,7646871	198,7696977
PTET.51.1.G0010443				5,42E-004	NO	none	1523,257139	939,0416997	766,2267419	968,9970175	1152,818719	865,3595827	1419,725469	1626,788808	1003,727723	874,3556759	834,293518	743,1919183	721,1947895	1014,841339	923,1526959	1032,750474	872,5908738	1413,155871	1292,777658	775,0143653	955,7048001
PTET.51.1.G0010444	ras-related rab-11a	GO:0007264	small GTPase mediated signal transduction	0,279921502	NO	none	175,0395374	200,3553843	232,9609946	252,6219143	223,5474468	282,4647327	142,1734082	207,9056666	212,6148405	188,0959281	225,8987827	196,4683908	276,5158103	229,399846	275,8439825	241,7465898	321,5607328	141,2463608	189,6361038	328,6162905	236,3131748
PTET.51.1.G0010445				2,16E-001	NO	none	48,40212944	23,57853495	65,78552653	64,02434727	51,26140503	38,13800056	48,72398537	48,0802735	28,93051815	18,22655175	42,19622792	68,29961663	86,86073505	94,10240162	33,94629292	92,03750886	33,72985756	40,73965926	38,53859443	38,71239941	37,56360171
PTET.51.1.G0010446	transcription elongation factor 1			5,05E-014	YES	Late repression	1911,759	1668,884574	1740,591478	1199,50965	751,5100305	695,0102027	1866,096826	1957,421174	1576,097396	1761,671751	1597,765587	1855,047775	1768,961072	1087,398309	1311,620992	659,0089032	850,5674421	693,5645638	802,8992128	678,4676456	711,5527598
PTET.51.1.G0010447	phosphatidylinositol 4-kinase beta	GO:0006661	phosphatidylinositol biosynthetic process	2,79E-009	YES	Intermediate peak	22,47698189	41,79412521	50,27214501	64,62372208	66,61077416	60,85167709	19,55638886	25,39757493	48,18071203	35,40753839	53,69815118	45,68455974	51,43372411	64,05156343	65,19588072	72,9718298	67,41289672	67,45081557	58,60755457	62,72092206	58,98243212
PTET.51.1.G0010448	probable serine/threonine kinase ire	GO:0006468	protein phosphorylation	1,35E-005	NO	none	232,7171824	174,4500294	151,0261814	132,7964175	135,5707352	180,5242348	214,0548739	251,379491	170,9310598	177,968999	156,7086753	141,7033004	154,6665684	127,5242501	138,068585	120,6958948	122,6602573	149,3408028	149,5859859	186,9222741	174,1261955
PTET.51.1.G0010449				6,52E-004	YES	Late repression	170,5491518	130,4465614	125,0009366	102,9779606	77,90341451	82,54255282	127,6494472	213,4488564	143,7386269	117,154496	158,5546086	129,5255839	86,92261715	118,7225998	87,23332154	101,2261963	72,71088805	84,2213316	53,45524208	97,49799059	67,58711506
PTET.51.1.G0010450				5,88E-002	NO	none	670,1384726	1032,029481	738,0400897	876,6265666	800,3408849	473,9538624	641,2646431	699,012302	1055,036058	1009,022904	836,5402397	809,3750253	568,2050042	1029,619112	723,6340216	1062,45149	679,6633155	794,3270543	664,9216803	501,2093385	446,6983863
PTET.51.1.G0010451				1,67E-031	YES	Late induction	10,86354596	16,8011947	33,09781607	422,9628304	469,5155399	307,0011342	12,79719952	8,929892389	16,22505033	17,37733907	43,38552978	42,62229585	13,28562257	467,8475284	378,0781324	702,7808153	589,3950703	292,6845429	293,2017309	426,007986	187,9942825
PTET.51.1.G0010452				5,81E-004	YES	Late induction	40,67915489	53,40520341	64,10314921	127,7842419	155,9085561	90,95635336	54,4787868	26,87952298	59,93803042	46,8723764	69,38240348	38,94691525	83,98012892	94,25676908	161,3117148	60,87520271	169,7116455	194,3527682	198,694608	74,20239437	107,7103124
PTET.51.1.G0010453				0,000169309	NO	none	438,4488856	524,1013013	794,0900096	682,208202	669,569103	503,5380209	440,9904232	435,9073479	550,8112059	497,3913967	761,0435678	759,0872811	862,1391801	625,2026879	739,213716	635,5215695	779,7976967	634,5220896	628,4350562	495,2051204	511,8709215
PTET.51.1.G0010454				0,000591977	YES	Late induction	40,40491965	64,94437578	52,96360505	58,22607622	100,2262961	100,9787529	29,00966844	51,80017087	73,45904164	56,42970991	76,84719372	43,10464694	38,93897448	54,47110832	61,98104412	112,6832394	81,04661493	125,5916484	81,58368184	93,01874227	108,9387635
PTET.51.1.G0010455				5,91E-003	YES	Late induction	84,17384475	103,137615	202,2949645	144,0616456	187,0180549	328,1873032	83,19872442	85,14896509	113,1558735	93,11935647	164,1095749	212,4443313	230,3309874	113,4166291	174,706662	121,2557656	298,6736821	136,7185602	191,4242118	294,4907526	361,8838537
PTET.51.1.G0010456				1,93E-001	NO	none	23,4276638	25,6155189	42,53614152	49,97131623	58,9918948	50,85909292	13,31179591	33,5435317	40,27581938	10,95521841	61,54109058	15,39451676	50,67281723	79,5389347	20,40369775	96,42024737	73,31081287	46,93323709	19,30328186	71,674998	30,04318785
PTET.51.1.G0010457				1,90E-007	YES	Late induction	38,23389344	105,6080904	89,15391514	146,0473546	182,0114542	233,3295201	35,35263831	41,11514857	106,9620121	104,2541686	85,84569416	57,23731807	124,3787332	140,8230319	151,2716772	183,6439287	237,9596877	189,6731677	116,7690329	195,8673858	270,7916544
PTET.51.1.G0010458	rna 3'-terminal phosphate cyclase-like	GO:0006396	RNA processing	1,32E-005	YES	Early repression	971,111274	433,1639465	141,4929707	221,4700021	471,4585557	256,4094384	1022,98977	919,2327777	453,1029681	413,224925	147,6938492	148,7845058	128,0005571	188,2270813	254,7129229	195,3182361	184,4225136	827,215695	678,8777779	144,735512	368,0833648
PTET.51.1.G0010459	trna wybutosine-synthesizing 2/3/4			0,212137855	NO	none	63,23170795	56,45472602	94,27137384	84,46874598	78,65744839	77,8463873	68,98989676	57,47351913	53,71675794	59,1926941	81,4324349	89,62949924	111,7521874	64,31794837	104,6195436	96,65549355	73,65298703	68,40332987	75,91798311	85,22019446	70,47258014
PTET.51.1.G0010460				1,52E-001	NO	none	50,12205699	49,27330818	52,9372753	48,38282624	77,30487362	63,35830444	30,97261605	69,27149794	51,48897364	47,05764271	61,41393956	42,98219056	54,41569578	61,16062025	35,60503223	82,62458182	73,86619782	68,66072877	84,06798607	60,23674486	66,47986403
PTET.51.1.G0010461	microtubule-associated rp/eb family member 3			2,26E-017	YES	Late repression	189,0136271	561,1373856	481,3432485	291,5125421	18,01909095	32,79203127	224,6846065	153,3426477	521,0441832	601,230588	353,5935057	377,1541354	713,2821043	210,7994441	372,2256401	9,449840482	27,44255027	15,67423896	19,50973408	21,41750928	44,16655326
PTET.51.1.G0010462	bud13 homolog			2,58E-001	NO	none	364,2004501	372,4666979	423,361524	480,4245825	456,8127021	489,7122443	271,5239565	456,8769437	414,5033811	330,4300147	445,1307355	374,1344786	450,8193579	503,7161468	457,1330183	502,1380506	499,6245525	440,1317586	385,3564467	501,7500309	477,6744576
PTET.51.1.G0010463	retinol dehydrogenase 12	GO:0008152	metabolic process	1,87E-005	NO	none	4014,782031	2622,749134	2128,954477	2356,731338	3223,245639	3113,663185	4173,94108	3855,622983	2567,980199	2677,518068	2137,259202	2279,613111	1969,991118	2235,446983	2478,015694	3503,98711	3323,606908	2857,42212	3207,966418	3550,464496	2676,861873
PTET.51.1.G0010464				4,69E-001	NO	none	238,4533243	186,3884994	324,7299352	311,148553	299,2335556	397,8981674	294,3382866	182,5683621	119,1974081	253,5795907	232,993833	382,2175544	358,978418	218,2961488	404,0009573	266,3345113	372,549974	209,4187948	348,6309423	466,3184093	329,4779255
PTET.51.1.G0010465	duf21 domain-containing at2g14520			1,14E-004	YES	Late induction	57,83451603	85,55604245	91,9655844	145,7262441	180,5351329	147,9569632	46,28651848	69,38251359	90,69469058	80,41739433	108,3613583	94,20991109	73,32548377	203,9526568	87,4998314	260,9861658	199,7315033	138,1217687	123,301094	160,850223	135,0637034
PTET.51.1.G0010466				0,237995879	NO	none	19,51399012	13,99990904	45,99819176	18,40682949	27,53166132	35,35661423	20,96607855	18,06190168	24,16549163	3,834326443	62,6600195	36,6389499	38,69560589	8,248482118	28,56517686	8,181111898	43,71496619	35,7100717	22,52049551	15,26989088	55,44333758
PTET.51.1.G0010467				1,00E+000	NO	none	0	0	0,586297059	5,842877084	0	0	0	0	0	0	0	0	1,758891177	0	11,68575417	0	0	0	0	0	0
PTET.51.1.G0010468				2,18E-010	YES	Late repression	1434,102645	878,1535766	1346,682133	824,1937559	470,2640663	731,551777	1148,153429	1720,051862	929,2365842	827,070569	1208,888332	1206,263302	1624,894765	788,7098343	859,6776775	549,174086	567,0449614	372,4580208	392,3791969	808,3039001	654,7996539
PTET.51.1.G0010469	gtp-binding yptc4	GO:0006184	obsolete GTP catabolic process	3,20E-008	YES	Early repression	5206,37343	5471,262847	886,5999631	2106,958451	7975,291153	1529,586189	5175,336395	5237,410464	5440,576468	5501,949226	1159,715683	1124,941898	375,1423082	2540,114366	1673,802536	6606,34211	4085,304169	10293,97945	10915,53888	1116,8935	1942,278879
PTET.51.1.G0010470				0,008549301	NO	none	709,4337608	1319,724541	1084,023956	936,3174125	972,1939648	1017,979719	706,0741231	712,7933984	1369,377859	1270,071223	1097,357816	991,8512574	1162,862796	943,8984691	928,7363558	957,6961403	1403,738314	779,2894822	748,0519229	1001,201093	1034,758344
PTET.51.1.G0010471				2,73E-002	NO	none	207,782768	367,8114878	341,6771739	347,4523415	363,6363602	361,5764322	223,2444421	192,321094	379,8406853	355,7822902	291,8986119	252,4353831	480,6975267	301,1276852	393,7769979	283,1125625	555,0970845	273,7705102	342,5652838	345,093389	378,0594753
PTET.51.1.G0010472				7,57E-003	YES	Early repression	55,92178436	11,50449327	44,04768251	48,71355735	78,84561772	108,585673	54,99299293	56,85057579	7,92311201	15,08587453	47,50862134	21,19900669	63,43541949	32,4530444	64,97407031	36,21147889	95,34411728	130,6637378	53,16313694	98,69999724	118,4713488
PTET.51.1.G0010473	v-type proton atpase 116 kda subunit isoform 4	GO:0015991	ATP hydrolysis coupled proton transport	4,61E-006	YES	Late induction	45,53355034	68,59939774	84,16107425	116,3620388	109,7874938	108,4828873	41,7541356	49,31296508	75,26650616	61,93228932	100,3926692	80,85240607	71,23814747	137,0979863	95,62609138	139,8146024	99,42655207	101,812984	98,09583647	117,7508374	99,21493726
PTET.51.1.G0010474				0,11279752	NO	none	3,13706911	12,13821088	5,863990017	29,05514832	15,49997345	3,861819885	6,274138221	0	21,6947057	2,581716059	5,273754758	5,804615797	6,513599495	38,87688579	19,23341085	44,06783467	10,237919	7,694140137	0	0	7,72363977
PTET.51.1.G0010475				6,90E-003	YES	Early repression	568,7792469	236,1398088	163,926362	156,0333399	312,6484448	218,5120334	516,1545937	621,4039	292,9754449	179,3041726	180,2283035	153,5769689	157,9738137	133,1662165	178,9004633	93,36588527	194,689334	578,9007582	383,6378018	160,300121	276,7239458
PTET.51.1.G0010476				7,19E-009	YES	Intermediate peak	82,9591688	149,9070763	150,0346521	195,9200383	193,8046679	157,8377321	93,18257135	72,73576624	165,0945749	134,7195777	149,5937402	163,6811593	136,8290569	212,3426815	179,4973951	179,1000172	221,4001226	182,989989	191,7285428	158,5946195	157,0808446
PTET.51.1.G0010477				4,55E-001	NO	none	125,4110258	76,6453932	105,980596	126,8243505	146,3889113	101,9988354	122,7282647	128,0937868	104,7322433	48,55854313	174,5781031	63,3225864	80,04109848	137,887384	115,7613171	227,935294	165,6026617	141,8219133	50,1957761	130,3936541	73,60401677
PTET.51.1.G0010478		GO:0006367	transcription initiation from RNA polymerase II promoter	1,29E-002	NO	none	307,5949369	174,3956441	147,553694	223,2812697	165,4768154	120,0940438	303,6466549	311,5432189	181,5701186	167,2211696	199,5795539	105,6102965	137,4712314	250,5981681	195,9643712	140,3112658	147,1538276	230,9812986	143,4608697	109,0310591	131,1570286
PTET.51.1.G0010479	2-oxoglutarate dehydrogenase, mitochondrial	GO:0006099	tricarboxylic acid cycle	1,10E-005	YES	Early repression	4069,345139	1424,069087	2195,415773	2560,790457	2305,041543	2637,706002	3933,337181	4205,353098	1382,545709	1465,592465	2034,134229	2166,523327	2385,589762	2624,448802	2497,132112	3126,34398	2511,342067	1701,605226	1880,874897	3277,393999	1998,018005
PTET.51.1.G0010480				9,86E-012	YES	Early repression	2509,565325	1153,410881	358,2546746	199,6840921	345,1686797	722,5585893	2571,059354	2448,071296	941,5876818	1365,234081	314,548305	676,9662081	83,24951068	199,6395572	199,728627	140,8063881	539,7545107	331,89026	368,22356	577,248806	867,8683726
PTET.51.1.G0010481	kinesin-like kif18b	GO:0007018	microtubule-based movement	8,70E-019	YES	Late repression	187,2029732	467,5321228	355,6608897	274,7685749	35,12217205	53,65024268	175,3816457	199,0243007	454,825793	480,2384526	336,2317586	384,9916945	345,7592161	301,0852788	248,4518709	29,86261377	36,42311615	32,58713767	41,6158206	35,33391371	71,96657166
PTET.51.1.G0010482	cytochrome c oxidase copper chaperone	GO:0006825	copper ion transport	5,86E-003	YES	Late repression	373,3168371	68,14689879	42,99912258	63,95384019	54,73731634	30,92138307	354,2544307	392,3792435	112,49453	23,79926758	40,51294364	33,44326056	55,04116355	44,79779081	83,10988956	6,347414404	88,47856726	124,1232837	0	20,30970708	41,53305907
PTET.51.1.G0010483				3,63E-006	NO	none	586,4320516	319,5079517	405,7332286	475,8711259	693,7730162	703,399414	603,392068	569,4720351	314,6171073	324,3987961	374,3500094	309,0243211	533,8253553	461,7913597	489,9508921	659,0437465	746,503966	706,371217	663,1731354	674,3228654	732,4759625
PTET.51.1.G0010484	wd repeat-containing 61			3,31E-010	YES	Early repression	687,2089698	246,8885264	182,2661057	216,4251556	352,4263025	294,5075109	664,0702154	710,3477243	260,6278229	233,1492298	184,9700472	218,8184246	143,0098451	219,7180903	213,1322209	344,5701778	236,4425184	419,1358994	409,5566146	287,189329	301,8256928
PTET.51.1.G0010485				2,04E-002	NO	none	2,071448808	7,320663152	8,824086244	13,23317122	12,09945424	14,43144753	3,470247485	0,672650132	12,49939222	2,141934082	9,23695115	8,829020787	8,406286796	23,80682597	2,659516466	17,51886375	13,44874222	9,043267812	8,386943155	14,6229891	14,23990597
PTET.51.1.G0010486	probable dimethyladenosine transferase	GO:0000154	rRNA modification	1,16E-005	YES	Early repression	385,9085928	159,2773887	34,17639653	87,48540045	247,6787288	74,32128418	377,8588038	393,9583817	144,7224405	173,8323369	46,68814419	28,22711022	27,61393517	84,13913429	90,83166661	63,87677854	57,44503994	465,5367481	403,8563485	49,44807414	99,19449422
PTET.51.1.G0010487		GO:0007165	signal transduction	1,92E-002	NO	none	104,1015264	110,1074131	74,09948459	117,4363266	171,2796934	114,1820837	97,52447867	110,6785741	107,3105081	112,9043181	81,6914745	75,03273248	65,57424677	131,2815757	103,5910774	194,7594283	102,0373435	210,9985421	177,3234597	101,2589212	127,1052462
PTET.51.1.G0010488				6,83E-006	YES	Late induction	0	4,371337368	15,65623139	35,73972737	46,88662883	30,2361516	0	0	1,07402185	7,668652886	19,84233951	15,5176729	11,60868177	64,33816052	7,141294214	70,35756233	9,123123379	59,42155931	48,6442703	31,41234695	29,05995625
PTET.51.1.G0010489	hormone-sensitive lipase	GO:0008152	metabolic process	5,69E-008	YES	Late induction	49,16203502	91,99139601	122,3480037	218,6333277	209,6328966	157,6676835	61,47233108	36,85173895	88,01839017	95,96440186	100,5006736	119,6072521	146,9360853	258,0507504	179,2159049	333,282425	212,5090263	149,9930951	142,74704	178,0296741	137,3056928
PTET.51.1.G0010490				0,000805466	YES	Late induction	16,90597898	27,1635594	30,90953086	37,66633943	43,1663165	46,14784205	9,318257135	24,49370082	27,76739418	26,55972463	35,15074264	23,12932275	34,44852719	46,07079036	29,26188849	40,90555949	34,30442734	53,51284891	43,94243026	52,56673236	39,72895174
PTET.51.1.G0010491				0,125660801	NO	none	22,85954037	30,26126751	34,80675772	43,93228885	46,11631924	55,12185809	23,85795146	21,86112928	33,748359	26,77417602	35,24626097	48,1582952	21,01571699	23,03886385	64,82571386	9,521121606	54,8567117	57,18536999	62,90207366	71,08397478	39,15974141
PTET.51.1.G0010492	lariat debranching enzyme	GO:0006397	mRNA processing	0,018328242	NO	none	33,28790201	42,2575562	62,68554297	62,50854024	58,29912724	49,83290615	35,01131564	31,56448838	48,33098326	36,18412915	68,43934168	58,75623719	60,86105004	71,35337443	53,66370604	45,75068401	71,74495085	66,89917898	48,80169512	54,8953636	44,77044869
PTET.51.1.G0010493				1,12E-002	NO	none	903,025412	637,4425688	370,610777	308,8121036	445,6877836	248,3641059	894,0208091	912,0300149	619,0801381	655,8049995	406,3083245	398,5792871	306,9447193	348,9564903	268,6677169	228,0593672	193,5536738	669,039284	692,0988093	172,0471996	324,6810121
PTET.51.1.G0010494	potassium voltage-gated channel subfamily h member 7	GO:0006811	ion transport	0,009095503	YES	Late induction	71,17961546	81,86692492	73,56172438	111,4311626	171,5780335	147,8105496	65,14460122	77,2146297	83,93193075	79,80191909	74,68850538	77,58836449	68,40830327	93,45824828	129,4040769	91,05139269	85,22381996	218,3160741	291,7208472	112,1869534	183,4341458
PTET.51.1.G0010495				1,76E-001	NO	none	25,88326113	15,07703319	36,61063368	36,44725385	33,34154955	20,00407317	19,71532159	32,05120066	17,59267338	12,561393	45,61700105	38,24502294	25,96987706	45,60017793	27,29432976	41,31916475	24,90640356	29,636832	37,50379788	19,65256792	20,35557842
PTET.51.1.G0010496	sodium/potassium-transporting atpase subunit alpha-2	GO:0006812	cation transport	8,82E-007	YES	Early repression	1052,446573	442,7625337	676,9139651	774,7485544	935,4432238	1290,042479	936,438119	1168,455026	409,5519551	475,9731123	568,6167172	644,3086221	817,8165562	832,0807456	717,4163632	1081,162652	915,5085981	787,6012872	957,5003577	1473,89252	1106,192438
PTET.51.1.G0010497	serine/threonine-protein kinase nek1	GO:0006468	protein phosphorylation	2,29E-002	NO	none	266,4546618	257,9646756	275,6688377	509,9506411	514,0116426	570,9350474	266,7526565	266,1566671	247,8152965	268,1140547	247,9082318	268,3676338	310,7306475	678,0625059	341,8387763	875,3694933	387,1116735	363,7710108	429,7943928	672,9267256	468,9433691
PTET.51.1.G0010498				1,50E-016	YES	Late induction	65,36198845	73,15763902	103,774772	138,7683154	192,2570175	220,9672625	58,31985456	72,40412235	68,26646682	78,04881122	89,89730917	112,2812554	109,1457514	129,9457581	147,5908726	195,8787883	186,3263554	171,6682788	215,1546473	227,9708888	213,9636362
PTET.51.1.G0010499				2,33E-011	YES	Early repression	683,941089	248,9329035	248,7244482	219,2510727	216,3486596	166,1471055	611,0480328	756,8341451	272,7845975	225,0812096	263,8085724	251,8461424	230,5186298	220,5545002	217,9476452	191,1980836	176,110191	281,9859267	216,100437	136,7492701	195,5449409
PTET.51.1.G0010500				5,06E-001	NO	none	58,7977869	77,86774648	50,72013823	141,5401735	137,3365017	9,773224935	17,6413606	99,95421321	142,3339636	13,40152932	129,2743121	12,55475154	10,33135109	272,680404	10,39994303	406,2756054	12,17892684	125,6439804	5,247494099	13,9779861	5,568463768
PTET.51.1.G0010501				2,12E-007	NO	none	744,2967063	438,2921451	384,8786166	522,0143599	765,9974426	537,2146312	738,7893837	749,8040289	454,0743986	422,5098916	370,8144148	372,4954405	411,3259944	551,6567156	492,3720042	720,5141582	774,8717158	792,0089225	776,5949737	608,82468	465,6045823
PTET.51.1.G0010502				2,46E-006	YES	Early peak	299,6174441	626,6082619	496,5752603	510,0291104	400,0017255	345,6518275	299,2431212	299,9917671	597,5467021	655,6698217	567,144381	536,0650638	386,5163361	460,6027401	559,4554808	391,577765	447,8624204	380,9940013	379,5727152	328,401809	362,901846
PTET.51.1.G0010503				3,63E-001	NO	none	470,455325	486,2745381	366,535205	439,3124823	440,2291966	257,5515308	413,9109702	526,9996798	606,8656527	365,6834235	486,6257966	281,5706776	331,4091408	533,4240169	345,2009477	504,1280324	486,6892029	552,3772123	217,7223388	233,6926618	281,4103998
PTET.51.1.G0010504				2,20E-001	NO	none	1529,578194	2460,91857	3522,631084	5108,720127	4737,588942	6783,206822	990,6302489	2068,526139	3835,196471	1086,640669	4732,960696	2675,417552	3159,515005	9572,643786	644,7964679	12838,7857	769,4867413	4038,08104	1304,002284	3789,30496	9777,108683
PTET.51.1.G0010505				0,114758318	NO	none	61,5470501	87,93820345	66,54174543	83,62569297	106,0180351	58,41327533	67,95538024	55,13871997	96,54053189	79,33587502	86,78727575	70,18043019	42,65753036	109,116227	58,13515893	115,1625111	157,305111	102,7158042	48,88871387	53,27470902	63,55184164
PTET.51.1.G0010506	ribonuclease z	GO:0008033	tRNA processing	0,136982655	NO	none	152,5032338	105,7575687	93,6453735	108,6038918	130,825472	118,7534982	141,0107938	163,9956737	87,32367919	124,1914582	125,4586674	93,83843493	61,63901823	120,9899036	96,21788001	156,3823159	110,002262	151,6888001	105,22851	110,6150123	126,8919841
PTET.51.1.G0010507				2,08E-002	NO	none	172,0969062	156,5534927	103,4769864	148,7621109	134,3183559	102,271443	161,9954559	182,1983564	150,9862991	162,1206864	118,2346751	100,8402035	91,35608067	172,60834	124,9158817	119,4000115	141,9595709	143,4761418	132,4376993	94,57413678	109,9687492
PTET.51.1.G0010508	vegetative incompatibility het-e-1			0,029823725	NO	none	422,1321612	282,0293125	281,5145604	341,7106716	380,3408909	305,9375482	389,5493808	454,7149415	281,5517502	282,5068747	280,4022472	329,5348415	234,6065926	366,7364055	316,6849376	435,5444816	411,7697154	333,8723692	340,1769972	320,4381842	291,4369121
PTET.51.1.G0010509				3,62E-004	YES	Late induction	3,484303511	36,48003973	33,8825329	29,25984579	42,56813759	43,97360682	5,021815223	1,946791798	41,96402738	30,99605208	53,4673819	39,49108372	8,689133059	48,8981874	9,621504181	81,56617551	24,58326659	27,7127263	36,41038196	44,67324791	43,27396574
PTET.51.1.G0010510				6,33E-005	YES	Early peak	5,122264689	122,7797051	71,12775805	54,47394508	46,24383032	45,96049442	5,770480336	4,474049041	103,0913175	142,4680926	84,07365001	69,40243613	59,90718801	86,83608468	22,11180548	60,7954187	51,78837239	38,920702	33,47082819	54,03500049	37,88598835
PTET.51.1.G0010511	wd repeat-containing 35			2,30E-004	NO	none	483,4913265	352,8263763	276,4555403	309,4235548	292,9379812	328,2073245	418,3364773	548,6461757	326,2435988	379,4091537	275,4562917	294,3740219	259,5363073	317,1176426	301,729467	343,6451388	254,7794734	295,5686561	277,7586564	337,6150837	318,7995654
PTET.51.1.G0010512				1,48E-004	NO	none	308,1156132	421,5661971	237,8759484	182,354443	174,8034443	178,5877006	323,0512932	293,1799331	404,5217504	438,6106438	230,6648795	230,010477	252,9524888	179,88036	184,828526	151,6168193	145,1467336	216,7960566	185,6541677	171,4668051	185,7085961
PTET.51.1.G0010513	canalicular multispecific organic anion transporter 1	GO:0006810	transport	9,70E-005	YES	Early repression	149,2821223	79,0450328	70,76453287	94,28683785	103,6935689	92,69792581	135,3126156	163,2516291	75,61205599	82,47800961	77,77385556	66,6881645	67,83157855	105,2256729	83,34800284	95,76156991	81,76762692	120,1883087	117,0567701	95,62253139	89,77332022
PTET.51.1.G0010514				3,23E-002	NO	none	74,31894054	68,46380646	89,43100462	104,1912071	116,4177373	124,2330439	82,54832641	66,08955467	63,08537758	73,84223535	90,0011514	106,2551069	72,03675561	77,04270566	131,3397085	105,5608518	124,4505953	107,2830399	128,3764623	133,5920961	114,8739918
PTET.51.1.G0010515				8,78E-007	YES	Late repression	2093,35554	1317,398584	833,2104847	879,8778535	803,8329542	826,5628808	2425,768133	1760,942947	1352,195342	1282,601825	769,8841986	714,9781028	1014,769153	902,6176037	857,1381033	980,0581148	1028,102833	648,9239104	558,2469586	874,4264669	778,6992947
PTET.51.1.G0010516				2,67E-002	NO	none	72,66719275	95,56803308	79,15557406	77,82504836	27,74256741	10,94686529	75,66705042	69,66733507	103,5663927	87,56967346	95,40341314	89,69331609	52,36999293	79,5389347	76,11116202	10,38017017	57,87695753	28,99765221	13,71548975	4,428432371	17,4652982
PTET.51.1.G0010517	probable e3 ubiquitin-protein ligase ari5			0,001398535	YES	Late repression	55,56652645	47,65773221	39,73166149	44,31295641	23,77680652	17,62726537	57,13963211	53,99342079	46,82171196	48,49375246	49,02957523	52,86361243	17,30179681	43,46698348	45,15892935	36,05727813	16,75378406	22,44488254	19,85128135	12,5404153	22,71411544
PTET.51.1.G0010518				0,773771908	NO	none	1,151982338	0	0,430357277	3,059189796	0	2,157441411	2,303964676	0	0	0	1,29107183	0	0	6,118379593	0	0	0	0	0	4,314882823	0
PTET.51.1.G0010519		GO:0006508	proteolysis	2,44E-001	NO	none	32,47553974	18,55989901	19,78842059	34,77496149	51,19655251	28,62858781	42,32131866	22,62976081	22,70771255	14,41208547	21,26224559	22,95247441	15,15054175	34,87902241	34,67090056	73,03208359	60,72380556	45,63598026	25,39434064	36,89675323	20,36042239
PTET.51.1.G0010520	ribonuclease p subunit p30	GO:0008033	tRNA processing	2,84E-008	YES	Early repression	467,2595318	337,9910059	240,8786824	198,6339807	275,4372084	253,074197	475,422211	459,0968526	329,2076252	346,7743866	222,3543416	244,3578862	255,9238192	175,078866	222,1890954	244,8341544	293,672807	296,0309147	267,2109574	245,025509	261,122885
PTET.51.1.G0010521				8,28E-004	NO	none	1041,01175	668,5820877	607,3058551	668,5343548	663,7299867	666,101599	1129,128281	952,8952182	655,7218557	681,4423197	566,211511	522,315227	733,3908274	803,4439227	533,6247869	793,0688911	574,000887	695,8902626	591,9599061	676,4137426	655,7894554
PTET.51.1.G0010522				8,34E-005	NO	none	297,0505246	153,6361212	167,8714156	175,5164844	191,9671244	193,3986242	257,3569289	336,7441204	162,8839609	144,3882815	192,664449	171,6736119	139,276186	170,0752141	180,9577547	201,0915989	203,7852017	188,4940633	174,4976336	215,4232998	171,3739487
PTET.51.1.G0010523				6,65E-005	YES	Late repression	52,45379908	42,24712206	51,97862368	46,76097618	3,834896202	4,98632398	52,41519639	52,49240177	50,34477423	34,14946988	63,6390823	36,36954585	55,92724289	48,33094991	45,19100245	15,33958481	0	0	0	8,180298685	1,792349275
PTET.51.1.G0010524	probable serine/threonine-protein kinase ddb_g0279405	GO:0006468	protein phosphorylation	0,46330536	NO	none	264,5368798	325,669189	232,8159732	285,1591811	274,5261639	204,6115972	287,849764	241,2239956	360,0117059	291,3266722	235,4326682	276,507706	186,5075454	353,4719552	216,8464071	328,0012487	239,8484238	267,3769886	262,8779943	212,1939211	197,0292734
PTET.51.1.G0010525				2,12E-002	NO	none	273,5284516	349,8371047	332,2275954	315,714231	389,1364424	414,0765214	234,0399467	313,0169566	381,8709666	317,8032429	374,5939828	323,4352171	298,6535861	286,1551907	345,2732714	371,1466055	400,9930974	395,5347197	388,8713468	416,396227	411,7568158
PTET.51.1.G0010526	nadph--cytochrome p450 reductase	GO:0055114	oxidation-reduction process	1,09E-005	YES	Late peak	175,2982277	289,5159155	189,2422136	373,80772	574,9898007	539,5615718	173,3078678	177,2885876	305,7080266	273,3238043	183,5242713	192,6499988	191,5523707	449,1512395	298,4642006	489,4524829	295,7010262	758,0037933	756,8019004	386,8951323	692,2280113
PTET.51.1.G0010527				8,06E-008	YES	Late repression	270,8940504	327,7738514	460,8289111	442,4431661	22,4763499	41,31145724	278,2517975	263,5363033	278,463281	377,0844217	405,2152916	510,2334168	467,0380247	361,3490676	523,5372646	21,94271734	44,86039145	10,21639137	12,88589942	4,680647724	77,94226676
PTET.51.1.G0010528	uncharacterized atp-dependent helicase c29a10.10c			4,61E-023	YES	Intermediate peak	21,66798463	267,2251021	476,3169544	426,1754611	222,7026873	179,5209268	26,91793252	16,41803674	257,0987683	277,351436	464,1847093	477,1518393	487,6143147	401,2574732	451,0934491	264,6898971	300,7312033	161,9698818	163,4197668	266,8481114	92,19374212
PTET.51.1.G0010529				0,470247641	NO	none	5,919833945	2,070862222	3,384296605	5,240212169	1,707140609	1,385838836	11,83966789	0	1,705799409	2,435925034	3,31729515	2,738412864	4,0971818	10,48042434	0	2,598706132	2,414944424	1,814911879	0	2,771677672	0
PTET.51.1.G0010530	ctd small phosphatase-like 2			0,366727575	NO	none	70,37703248	53,65618496	64,27495769	84,2032711	94,88734753	59,22485494	69,82005107	70,93401389	54,80594752	52,50642239	70,15523714	76,8458921	45,82374381	72,46035008	95,94619212	72,92541372	152,2339368	53,14478804	101,2452516	63,12529052	55,32441935
PTET.51.1.G0010531				1,13E-001	NO	none	56,45464304	57,49577181	112,2524497	88,42622815	54,24602401	99,88568888	63,59890153	49,31038455	54,66743608	60,32410753	84,56686436	106,7089332	145,4815517	62,02264831	114,829808	36,90964366	87,06836901	35,69171176	57,3143716	98,92062985	100,8507479
PTET.51.1.G0010532				7,29E-002	NO	none	78,43061861	86,67159679	139,47702	126,8666428	100,9664396	112,6965002	79,11026983	77,75096739	89,89819738	83,44499619	137,3636388	142,2567887	138,8106323	115,3983836	138,3349021	102,7167947	161,8162495	62,85478696	76,47792717	129,3776912	96,01530927
PTET.51.1.G0010533				7,10E-004	YES	Late repression	144,4005168	126,5989544	176,492395	140,9088265	48,93168482	96,60275811	149,1546528	139,6463808	144,3442117	108,853697	187,6646557	119,767274	222,0452553	107,1195496	174,6981034	46,94530653	80,36308346	27,60939772	40,80895159	86,96371219	106,241804
PTET.51.1.G0010534	trichocyst matrix t2-c			5,05E-001	NO	none	171603,7276	168444,0808	163118,3386	164900,582	186917,5364	222858,0008	201908,8938	141298,5615	141481,0924	195407,0692	125608,0486	206545,8351	157201,132	155271,1168	174530,0471	163747,8131	218932,7029	136828,4661	228161,1635	250498,3284	195217,6731
PTET.51.1.G0010535				1,80E-005	YES	Intermediate peak	80,0641368	114,4557622	190,3277358	234,1331889	146,4401838	132,4620773	98,94104486	61,18722874	124,2214879	104,6900366	154,4499076	197,2400839	219,293216	247,1069151	221,1594627	138,5733279	104,749345	154,5564002	187,881662	133,4583561	131,4657985
PTET.51.1.G0010536				4,39E-006	YES	Early peak	98,87757259	259,9912399	250,3350828	202,3587578	109,0046108	76,29715358	108,2297047	89,52544052	265,2263817	254,7560982	216,6022837	253,2172565	281,1857083	188,4057716	216,3117439	137,478622	124,5363599	82,09581128	91,90764982	83,48011921	69,11418795
PTET.51.1.G0010537	putative cyclin-a3-1			1,17E-008	YES	Early peak	79,6599692	406,6305934	263,2463739	165,3399866	40,525262	62,55671154	91,09399648	68,22594193	372,1247627	441,136424	205,921505	262,5773715	321,2402454	135,4904612	195,1895121	32,64384551	28,81873334	50,9158776	49,72259156	41,1996915	83,91373159
PTET.51.1.G0010538				7,27E-016	YES	Late induction	239,9171706	481,9243912	565,356578	781,7588655	1097,313316	1706,637417	257,1022772	222,7320639	401,4142666	562,4345159	402,814411	531,5490664	761,7062567	653,7287626	909,7889683	920,1831438	1070,230845	959,5471278	1439,292148	1573,483437	1839,791396
PTET.51.1.G0010539				0,000712038	YES	Intermediate peak	66,87623308	106,7758899	143,0065725	153,4731421	101,0589949	109,5300009	68,02637801	65,72608816	100,7230558	112,828724	135,4723175	170,4103846	123,1370154	183,4292238	123,5170605	113,0177729	118,6878884	88,55622439	83,9740939	125,4403206	93,61968128
PTET.51.1.G0010540				8,86E-003	NO	none	810,0045358	802,6445586	829,272062	515,12836	525,0124714	688,6515826	670,285138	949,7239336	869,1416033	736,1475139	904,6319888	772,9722616	810,2119357	493,0518579	537,2048621	486,9526735	519,9153333	604,913875	488,2680039	769,1015529	608,2016122
PTET.51.1.G0010541				3,07E-011	YES	Early repression	570,8814334	372,5746424	238,3405634	213,1562322	187,390507	170,5232914	573,1267806	568,6360862	348,2869808	396,8623039	251,5645984	267,0443433	196,4127486	244,4517067	181,8607578	184,5826708	130,7706392	210,1714005	224,0373177	179,3258637	161,7207192
PTET.51.1.G0010542	importin subunit alpha-2			2,06E-002	NO	none	2573,34545	2296,585522	1594,395883	1256,567616	1932,210419	1806,211765	3036,742843	2109,948056	2001,104203	2592,066842	1118,002418	1619,381933	2045,803298	1076,792295	1436,342937	1125,554248	1967,718251	1782,964386	2852,604791	1610,405714	2002,017816
PTET.51.1.G0010543				2,70E-037	YES	Late repression	571,389868	241,9320561	375,6419785	250,3007037	90,48470867	100,539501	556,1578805	586,6218554	242,9476824	240,9164299	357,9845688	429,59702	339,3443466	290,6195237	209,9818838	97,48871783	86,6731582	73,6852836	104,0916751	104,4277487	96,65125324
PTET.51.1.G0010544				1,10E-002	NO	none	259,9788082	523,2905515	551,588941	491,7456062	442,9156005	503,3977689	305,5471556	214,4104609	451,3616038	595,2194992	358,6936935	535,8427786	760,2303509	365,475597	618,0156154	404,9367415	499,3700412	361,6571135	505,6985056	544,1627743	462,6327636
PTET.51.1.G0010545				0,357228075	NO	none	123,3119613	89,22804901	124,7930938	129,5816888	163,6974312	170,3551574	141,8962366	104,7276859	91,9966113	86,45948671	103,9802927	128,7529259	141,6460628	84,54246856	174,620909	141,3504474	246,012641	135,5278556	131,8987806	201,8635094	138,8468055
PTET.51.1.G0010546				2,94E-002	NO	none	161,0395363	109,723206	55,76114581	47,0945927	73,06175312	16,38719337	89,85462238	232,2244502	178,364343	41,08206903	72,73037977	46,18355029	48,36950736	17,67531882	76,51386658	35,06190814	73,31081287	116,312805	67,56148652	0	32,77438675
PTET.51.1.G0010547	60s ribosomal l18a	GO:0006412	translation	8,33E-006	YES	Early repression	11894,47127	5141,852017	4441,03458	3891,542273	5472,678063	7722,555533	12887,82323	10901,11931	4820,481804	5463,222231	3497,259522	4600,771894	5225,072325	3361,504911	4421,579635	3708,11361	7993,724672	4422,541795	5766,332175	7722,201958	7722,909109
PTET.51.1.G0010548	glucose-repressible alcohol dehydrogenase transcriptional effector			6,57E-001	NO	none	103,4505698	125,5676679	85,91061247	92,73016801	113,3805411	80,88889413	104,8303928	102,0707467	111,6951503	139,4401855	99,72779266	94,7299799	63,27406486	59,34591058	126,1144254	109,1607663	158,1297185	83,7110518	102,5206278	86,74921396	75,02857431
PTET.51.1.G0010549				9,26E-002	NO	none	268,7813407	247,044979	241,1830055	166,2612486	168,1170991	158,2972417	275,6651069	261,8975744	264,0303715	230,0595866	228,4479877	258,6278816	236,4731471	171,8433774	160,6791198	105,6726954	262,9233474	149,9823011	153,8900526	138,1561556	178,4383278
PTET.51.1.G0010550				2,07E-002	NO	none	18,05147733	40,77979492	54,17108596	47,01127075	49,50179391	50,78333701	14,15431464	21,94864002	50,98204985	30,57753999	45,60697621	65,47541307	51,43086859	43,85268974	50,16985176	29,51413786	88,055463	32,54588813	47,89168665	46,38954191	55,17713212
PTET.51.1.G0010551				4,73E-001	NO	none	18,29719142	22,92672638	25,27332956	12,75980152	17,42689123	21,12661065	17,12293167	19,47145118	22,36733345	23,48611932	21,74905395	32,73919191	21,33174281	14,14667078	11,37293226	24,05335985	9,313533395	23,09812986	13,24254182	23,51650293	18,73671838
PTET.51.1.G0010552				4,76E-001	NO	none	56825,13107	55475,48564	56102,78093	46753,87946	52942,85913	62271,73743	63020,80658	50629,45555	47122,70868	63828,26261	47320,36472	68709,47037	52278,5077	43093,24307	50414,51584	43785,31088	58664,315	42567,94375	66753,86691	68595,70584	55947,76901
PTET.51.1.G0010553				3,65E-003	NO	none	2014,771101	1174,008985	1702,082923	1075,514813	1168,986378	1412,410693	1649,861858	2379,680345	1165,445078	1182,572892	1549,920452	1871,533615	1684,794703	1032,933984	1118,095643	853,0126383	1010,466761	1331,645154	1480,820959	1445,548218	1379,273168
PTET.51.1.G0010554				3,49E-002	NO	none	13,60158427	9,280960224	20,38571938	31,55653324	37,61923003	36,14840454	11,86759163	15,3355769	13,67858017	4,883340281	9,975356877	29,27862811	21,90317314	29,76456991	33,34849657	27,78490833	41,95776082	29,10707731	51,62717366	33,33857577	38,9582333
PTET.51.1.G0010555	ribosome biogenesis atpase rix7			3,11E-005	YES	Early repression	1108,123483	491,7021679	155,8057073	233,9176059	531,6469034	380,1875757	1154,803111	1061,443855	456,0318536	527,3724821	159,483805	195,3744634	112,5588536	225,0725475	242,7626644	254,6681866	153,4823579	789,1977524	929,2393168	192,6336038	567,7415476
PTET.51.1.G0010556				1,50E-001	NO	none	3052,137166	2306,240772	2165,382783	2169,041485	3353,058106	4339,580717	3359,975126	2744,299207	2276,202502	2336,279042	1852,786602	2333,418157	2309,943589	1781,230692	2556,852277	2057,84559	3635,460687	3546,318026	4172,608121	3912,144746	4767,016687
PTET.51.1.G0010557				0,01324857	NO	none	7040,58304	6450,703447	4345,498173	3294,669218	3263,477927	2918,338875	7033,971707	7047,194373	7433,441369	5467,965526	4461,216881	4119,832875	4455,444762	2624,411423	3964,927013	2136,307248	6187,019588	2806,50986	1924,075011	3224,189836	2612,487913
PTET.51.1.G0010558	extracellular signal-regulated kinase 2	GO:0006468	protein phosphorylation	0,029203099	NO	none	624,1008539	691,9171809	837,6528762	1118,62421	718,7254495	917,3689496	696,3221534	551,8795545	540,9987511	842,8356107	645,5123876	992,0352845	875,4109564	1007,010021	1230,2384	648,07824	681,7404612	569,9815508	975,1015458	817,8658898	1016,872009
PTET.51.1.G0010559				2,29E-002	NO	none	298,2407063	320,5510577	437,6183245	435,5243163	434,3491488	405,9646628	256,917661	339,5637517	293,8216919	347,2804235	400,5765532	428,5833467	483,6950736	424,2076518	446,8409808	404,3806738	490,9109247	385,2606592	456,8443374	346,5330338	465,3962918
PTET.51.1.G0010560	rna polymerase-associated ctr9			1,68E-005	NO	none	1444,094133	1020,129077	908,5652972	837,0946942	896,1886025	1043,70077	1289,968441	1598,219824	967,8771929	1072,380961	884,875774	1027,557958	813,2621593	821,8793305	852,3100579	830,1735404	933,4783007	891,5315177	929,5710513	1091,122719	996,2788214
PTET.51.1.G0010561	serine carboxypeptidase-like 29	GO:0006508	proteolysis	1,67E-020	YES	Early repression	3512,171903	1339,391978	1132,728612	1080,132702	1177,937919	1035,310031	3470,571807	3553,771998	1317,132217	1361,65174	1235,046552	1274,044452	889,0948325	1098,28154	1061,983865	995,7254229	1044,256576	1317,761719	1354,00796	1046,588943	1024,031119
PTET.51.1.G0010562	grpe homolog, mitochondrial	GO:0006457	protein folding	7,75E-008	YES	Early repression	6058,916384	565,4989478	194,6925349	255,2843462	860,3833161	598,1259391	5865,244045	6252,588724	544,6704853	586,3274103	226,8724844	226,1980532	131,007067	201,2991639	309,2695284	205,4254116	291,7111551	1341,982256	1602,414442	260,9489637	935,3029146
PTET.51.1.G0010563				3,61E-001	NO	none	61,15324422	56,24103084	51,30424907	72,35295351	67,14757351	64,82503174	60,40596172	61,90052673	54,7740324	57,70802927	42,37126066	59,79358513	51,74790143	69,92375119	74,78215583	66,3856847	62,3806581	74,07741401	65,74653725	64,47547707	65,17458641
PTET.51.1.G0010564				1,92E-007	YES	Late induction	93,28406169	117,1212423	199,7054218	427,9462525	483,8786725	259,7640266	102,7277774	83,84034593	121,5198791	112,7226055	199,9644605	163,4024295	235,7493754	593,4652893	262,4272157	865,5217882	355,8410229	390,0890468	324,0628322	290,2716874	229,2563658
PTET.51.1.G0010565				2,55E-003	YES	Early peak	48,14116718	152,0334965	177,8241296	160,2725222	130,7006748	93,23502609	74,16572006	22,11661431	156,1715445	147,8954485	198,2102657	116,1186407	219,1434823	189,378416	131,1666284	120,2122565	214,1141201	89,20230155	99,27402101	88,14689195	98,32316024
PTET.51.1.G0010566				4,18E-009	YES	Late induction	78,297289	87,9002893	189,4889354	236,8920783	240,9022565	366,6975399	71,27633067	85,31824732	82,15306299	93,64751561	144,3485042	130,7279103	293,3903916	216,9531181	256,8310384	257,9977882	304,0285401	192,4510186	209,131679	403,9733983	329,4216815
PTET.51.1.G0010567				5,03E-007	YES	Late induction	61,52204369	87,88566354	115,8748277	128,9515868	159,2815745	132,6919801	66,29930385	56,74478353	99,24226542	76,52906165	101,3239535	71,69356062	174,6069691	141,7654935	116,13768	173,1136717	178,4348053	161,5532443	124,0245769	129,0034782	136,380482
PTET.51.1.G0010568				2,42E-001	NO	none	18429,88692	12059,85153	13345,08854	13118,05199	20508,73922	29182,79521	17079,12501	19780,64882	10829,93415	13289,76891	10775,97289	15247,90107	14011,39165	9422,377659	16813,72633	11173,60487	23888,06566	19989,62062	26983,66572	27936,41799	30429,17244
PTET.51.1.G0010569	serine/threonine-protein kinase atg1	GO:0006468	protein phosphorylation	1,98E-019	YES	Intermediate peak	125,6910878	416,3421241	653,9754404	951,1373328	1120,409288	770,0402391	107,6177905	143,7643851	421,5690967	411,1151514	775,01027	612,1856505	574,7304007	1177,268186	725,0064794	1823,300291	897,0192409	955,0318088	806,2858097	829,3404317	710,7400465
PTET.51.1.G0010570				0,070132924	NO	none	194,8127408	282,686561	227,2109916	212,3350198	251,9147935	276,9436569	164,0602016	225,5652801	276,890141	288,482981	233,8330314	260,1991324	187,600811	190,7774691	233,8925705	203,0864108	295,5592674	275,5446407	233,468855	313,4555277	240,4317861
PTET.51.1.G0010571				8,50E-002	NO	none	136,0155398	182,1689854	193,3906729	276,9156817	230,9022925	136,4313974	145,5977677	126,4333118	201,3790969	162,9588738	251,2927865	145,4781834	183,4010487	368,6040446	185,2273187	365,593438	211,4473908	214,2604302	132,3079111	158,1524412	114,7103536
PTET.51.1.G0010572				1,93E-006	YES	Early peak	975,6199869	3571,233761	3929,130622	3049,650152	767,0685333	600,7750203	882,2436875	1068,996286	3726,357269	3416,110254	4091,184031	3571,122813	4125,085021	2966,696775	3132,60353	955,0417365	1147,771199	507,4050718	458,0561261	770,5190409	431,0309998
PTET.51.1.G0010573				1,45E-012	YES	Late induction	969,5201837	2391,689005	1974,097309	2407,826282	2625,105807	2496,842897	917,1504848	1021,889883	2223,331686	2560,046325	2059,39607	1989,269962	1873,625895	2648,961878	2166,690686	3245,234453	2122,03046	2587,548649	2545,609666	2600,686324	2392,999469
PTET.51.1.G0010574				2,83E-005	YES	Early repression	2413,797754	782,5623959	435,4774502	588,5001349	1288,706148	1108,559152	2105,556791	2722,038717	763,4232447	801,7015471	434,1307753	510,2381165	362,0634588	513,3171249	663,6831449	465,3506241	638,3404926	1888,836339	2162,297137	835,3481593	1381,770144
PTET.51.1.G0010575				0,008813763	NO	none	111,720491	162,1069669	177,7427234	192,6598836	83,6014508	89,33193255	125,1201462	98,32083578	173,9330748	150,280859	211,7618098	170,5066881	150,9596722	211,0347542	174,285013	69,77036962	90,35754758	97,4539376	76,82394839	87,0805989	91,58326619
PTET.51.1.G0010576	cbl-interacting kinase 28	GO:0006468	protein phosphorylation	3,24E-003	YES	Late induction	31,99500383	39,4549729	36,51577943	45,87843807	67,72697036	49,12736146	36,37488328	27,61512438	45,856204	33,05374181	37,79418345	28,74508684	43,00806799	38,90699698	52,84987917	73,85178422	69,24780396	79,45706074	48,35123252	60,31738307	37,93733984
PTET.51.1.G0010577	serine/threonine-protein kinase gad8	GO:0006468	protein phosphorylation	8,07E-005	YES	Early peak	324,9354207	1195,891433	723,8888028	517,4822566	285,7691328	261,8444935	347,5187209	302,3521206	1174,436778	1217,346087	693,9246992	663,6406714	814,1010378	619,0014438	415,9630694	249,6774597	128,5644707	326,2975796	438,5370213	231,5186685	292,1703186
PTET.51.1.G0010578		GO:0006810	transport	1,06E-009	YES	Early peak	765,9352492	1698,808949	1078,970868	746,1071119	746,4680241	747,7247588	748,9278293	782,942669	1514,591196	1883,026701	1075,806532	1188,025395	973,0806775	700,1167188	792,097505	798,9510482	680,1157436	735,8834562	770,9218487	780,2594935	715,1900241
PTET.51.1.G0010579				0,010104469	NO	none	102,358713	125,2865165	138,4700214	160,9947656	164,3344044	167,8784835	100,0620404	104,6553855	133,9333056	116,6397274	136,4795736	140,6255172	138,3049735	175,5905011	146,3990301	215,11916	162,5595025	137,8223845	141,8365707	199,2123123	136,5446547
PTET.51.1.G0010580				5,54E-003	NO	none	886,4605626	481,9550541	475,252888	672,8716576	657,1131898	834,9807893	821,4716555	951,4494697	479,7755742	484,134534	531,4646443	493,1896587	401,1043609	679,5271475	666,2161677	871,8492795	660,4674329	549,6661362	546,4699104	986,7324524	683,2291263
PTET.51.1.G0010581				1,30E-005	YES	Early peak	0	59,6555043	51,61463143	32,59076029	19,15578391	32,98837283	0	0	78,80051618	40,51049242	50,57072226	68,31149482	35,96167721	48,41500373	16,76651685	12,00489246	11,15599326	40,24369819	13,21855171	43,53341561	22,44333006
PTET.51.1.G0010582				3,77E-004	YES	Early peak	12,92132139	82,97394087	78,13213528	50,52128461	35,67516024	29,27897288	12,70671428	13,1359285	68,34684501	97,60103673	78,32502437	84,24999174	71,82138972	39,36775556	61,67481367	9,296718066	50,10806402	25,97096124	57,32489766	23,79723254	34,76071322
PTET.51.1.G0010583				0,037127282	NO	none	0	3,139601334	1,733618694	2,867174205	1,225362814	1,985944468	0	0	1,628402401	4,650800268	2,850101965	1,568497934	0,782256184	4,001958979	1,732389432	0	1,383222884	2,425589776	1,092638596	2,11673497	1,855153967
PTET.51.1.G0010584				4,53E-001	NO	none	5,433664017	0	4,779342444	9,607233147	6,29932153	13,75183559	0	10,86732803	0	0	7,854319992	6,483707339	0	3,101796897	16,1126694	12,30585077	0	12,89143535	0	13,12493605	14,37873513
PTET.51.1.G0010585				0,035675009	NO	none	0,479961772	1,208045842	1,368161586	1,808652522	2,401899751	0,965498094	0,804068209	0,155855336	2,085229383	0,330862301	1,689657764	1,301818196	1,113008798	2,84703122	0,770273825	2,294319492	3,772144734	2,958149755	0,582985023	0,941165716	0,989830472
PTET.51.1.G0010586				0,00026381	YES	Intermediate peak	27,75797926	86,17376356	84,49619769	122,2746978	96,80056033	102,0194284	19,63378594	35,88217258	88,09493604	84,25259107	106,0924243	72,65800019	74,73816856	156,4177044	88,13169114	166,2215879	88,10374167	70,51246265	62,3644491	105,0580166	98,98084024
PTET.51.1.G0010587				7,32E-004	YES	Intermediate peak	33,06176063	146,986585	136,57766	200,3512834	165,1689258	129,5057566	28,52527694	37,59824432	157,8154555	136,1577145	164,6423982	110,8405207	134,2500612	297,9553744	102,7471923	355,6279254	93,09309571	115,4382726	96,51640932	106,8447175	152,1667956
PTET.51.1.G0020001	uncharacterized wd repeat-containing alr3466			0,208272899	NO	none	23,99519829	15,89522212	11,6118489	12,35383226	15,86134821	12,1676605	11,60577152	36,38462505	22,10081064	9,68963361	20,07608928	5,446435534	9,313021874	16,97341086	7,734253662	17,5731465	11,93910551	24,33957233	9,593568483	11,4977002	12,8376208
PTET.51.1.G0020002				0,030233218	NO	none	0	0,083114012	1,003535762	0,869983151	0,110741083	0,461162911	0	0	0	0,166228025	1,471423868	0,56060957	0,978573848	1,430372622	0,30959368	0	0	0,247699919	0,195264412	0,756559416	0,165766407
PTET.51.1.G0020003				1	NO	none	0	1,248392119	2,178795511	0	0	0	0	0	1,028318793	1,468465446	1,999787856	3,301632532	1,234966145	0	0	0	0	0	0	0	0
PTET.51.1.G0020004				0,126144714	NO	none	0,741283833	3,005294431	1,771926189	2,409544369	1,09756597	3,261385866	0,361484113	1,121083553	3,333171259	2,677417602	3,646164928	0,668865211	1,000748428	2,879857981	1,939230756	0,63474144	0,294928558	0,664946163	2,795647718	2,369465826	4,153305907
PTET.51.1.G0020005				2,35E-001	NO	none	31,53083362	52,16478378	65,52879911	47,83966492	58,74297332	94,65202273	58,05990984	5,00175739	16,72995574	87,59961181	19,88250619	134,2875539	42,41633722	31,40768191	64,27164793	50,97462029	57,89674452	13,8445201	112,2560084	96,65337523	92,65067023
PTET.51.1.G0020006				0,124545733	NO	none	32,34693089	79,68344488	81,00092041	61,40413097	25,42105944	57,50663312	15,7738522	48,92000958	52,27018566	107,0967041	66,29390777	83,91218103	92,79667243	59,34252809	63,46573385	10,38667812	41,82623179	26,59784651	22,87348133	66,46813226	48,54513398
PTET.51.1.G0020007				0,554917716	NO	none	2,059902597	3,021290578	2,096795495	1,093877799	1,992602037	4,323743711	3,191791217	0,928013978	2,759142717	3,283438438	2,235728574	1,845584312	2,2090736	0,353170024	1,834585574	0	0,65103164	2,69099684	4,628379667	3,736007011	4,911480412
PTET.51.1.G0020008				3,11E-001	NO	none	64,32395082	52,97134681	39,54135398	48,82656229	86,74249218	70,05318347	69,27921609	59,36868554	39,92559487	66,01709876	32,69218408	50,60110728	35,33077059	61,3256714	36,32745318	76,83131174	53,54876766	107,3165285	109,2733608	68,28771076	71,81865618
PTET.51.1.G0020009				0,045475607	NO	none	0,532584553	5,654910398	8,247459021	8,289769311	3,138501406	5,676421248	1,065169105	0	4,296996818	7,012823977	3,581330496	10,84003399	10,32101258	1,885766445	14,69377218	0	6,952422558	4,571856766	1,029726298	6,981999216	4,370843279
PTET.51.1.G0020010				0,344460774	NO	none	31,13792774	29,71421612	16,49911261	25,28573668	43,12199628	52,557173	33,84658421	28,42927126	13,003852	46,42458025	22,12769747	15,65684485	11,7127955	22,47064075	28,10083261	59,43229272	29,91607162	44,96586607	38,17375472	26,41172669	78,7026193
PTET.51.1.G0020011				0,091754873	NO	none	39,43739635	44,85795622	35,22221538	44,52469297	60,29587216	96,97994349	35,46191328	43,41287942	34,41969134	55,29622111	34,51414279	41,4418564	29,71064695	34,69502493	54,35436101	55,71410032	25,88720098	54,93205095	104,6501364	82,14282121	111,8170658
PTET.51.1.G0020012	ras-related rab-11a	GO:0006184	obsolete GTP catabolic process	3,54E-004	NO	none	444,0404033	326,4909465	270,6273753	221,2860995	277,9819599	244,9223734	447,3510879	440,7297187	330,4986355	322,4832574	278,0119515	303,403698	230,4664762	186,0870799	256,4851191	274,635989	260,7042276	308,3287795	268,2588435	200,0017411	289,8430058
PTET.51.1.G0020013				1,86E-018	YES	Early peak	0,378676915	112,5534764	62,80487394	3,462264934	1,312630159	1,908467466	0,757353831	0	106,060466	119,0464869	87,42600553	67,96572567	33,02289064	4,0224386	2,902091267	0	0	2,32190713	2,928613504	0,709189049	3,107745884
PTET.51.1.G0020014	tubby-related 2			1,02E-002	NO	none	75,04669515	139,6358336	90,96872978	99,27420698	110,7249691	70,71207213	81,6738284	68,4195619	152,5672083	126,7044589	85,74836623	98,1434909	89,0143322	85,59339093	112,955023	82,42164972	117,1878815	128,9400081	114,3503369	72,08430363	69,33984062
PTET.51.1.G0020015				0,003456818	YES	Intermediate peak	118,6025978	260,475979	280,8015213	269,1007164	117,2743154	128,6848502	111,4812636	125,723932	224,863185	296,0887731	258,401591	254,3304395	329,6725335	255,6780258	282,5234071	123,458169	174,6761161	81,56137222	89,40160452	105,5777522	151,7919483
PTET.51.1.G0020016				0,029003212	NO	none	68,83681881	76,9146449	183,3072394	208,1206989	119,7587263	117,5367725	81,32646702	56,34717059	89,74804319	64,0812466	220,1073243	187,3006598	142,5137342	147,0430925	269,1983053	120,0158988	232,9408222	42,43947998	83,63870409	155,5494484	79,52409659
PTET.51.1.G0020017				0,003187125	YES	Late repression	122,1716046	90,71684924	110,6322285	62,34122033	56,28719837	54,16592323	129,7614031	114,5818061	102,8245131	78,60918538	131,2897973	78,3664713	122,2404169	54,24145117	70,44098949	50,63381576	57,34628055	59,67367855	57,49501862	38,81540006	69,51644639
PTET.51.1.G0020018				0,009279946	NO	none	97,20738894	133,7155763	167,871821	153,7801819	129,7233297	102,2450315	77,45215337	116,9626245	138,2830145	129,1481381	199,7051728	195,2978752	108,6124149	143,8422425	163,7181213	97,33383231	94,99429273	156,750689	169,814505	91,48767044	113,0023926
PTET.51.1.G0020019				0,002191551	NO	none	46,79370911	69,66364292	87,82459082	82,75653033	91,92303962	90,57567165	51,3560852	42,23133301	65,4710433	73,85624254	68,89372247	88,30675711	106,2732929	66,12391438	99,38914628	63,76206799	96,9214293	87,15319107	119,8554701	91,32249319	89,82885011
PTET.51.1.G0020020	inositol 1,4,5-trisphosphate receptor type 1	GO:0070588	calcium ion transmembrane transport	0,069374358	NO	none	54,11906091	78,45802129	58,64747713	52,9493473	48,89790135	58,48064268	51,4358297	56,80229212	80,04342653	76,87261604	58,24485251	62,97817986	54,71939901	56,0690622	49,8296324	48,91097899	37,48262138	57,55551959	51,64248545	52,45236895	64,5089164
PTET.51.1.G0020021				3,21E-001	NO	none	66,02884939	40,76061968	78,8287973	67,71298681	55,94544336	67,31951478	67,61736421	64,44033457	56,01631318	25,50492617	99,46313285	79,49983596	57,52342309	59,85460708	75,57136654	45,76109063	45,97318612	89,83102471	42,21647198	79,14645088	55,49257868
PTET.51.1.G0020022	sco1 homolog, mitochondrial			3,14E-031	YES	Early repression	3232,405848	719,5266457	726,5372799	716,64024	902,5459492	870,7020181	3063,365327	3401,44637	760,6665305	678,3867608	699,2574789	728,7068002	751,6475606	745,347766	687,932714	871,3500839	793,2303632	992,2734295	953,3299204	792,0173408	949,3866955
PTET.51.1.G0020023				2,69E-009	YES	Late induction	46,25242816	116,7550563	81,31584971	83,82522783	214,2442961	155,4364568	45,84837224	46,65648408	115,5980237	117,9120888	85,10486702	71,57924287	87,26343925	71,02337677	96,62707889	206,2981975	208,0757923	265,3120042	177,2911901	136,847639	174,0252745
PTET.51.1.G0020024				1,01E-033	YES	Late repression	260,1430959	382,0935519	529,9983292	601,479005	15,46917609	26,06432175	226,3160816	293,9701101	399,7469176	364,4401862	609,9469772	533,8732089	446,1748015	560,2415307	642,7164793	14,62278178	15,18744254	15,01825445	17,04822557	11,92641677	40,20222673
PTET.51.1.G0020025				2,60E-005	YES	Late repression	108,2374538	126,2615911	157,3260811	118,8025208	44,13491572	44,51136862	106,7411919	109,7337157	132,143166	120,3800162	172,7975082	153,6161836	145,5645514	113,3842262	124,2208154	56,22907518	56,76864956	32,96728681	30,57465135	37,7599708	51,26276645
PTET.51.1.G0020026				0,121841327	NO	none	72,38039888	79,9217968	41,90292622	75,07139579	65,59791435	66,94023811	66,30049806	78,46029969	79,4344177	80,40917589	47,90753918	45,19710553	32,60413395	72,5889307	77,55386088	55,14591377	52,66990439	88,79475249	65,78108674	63,71783275	70,16264347
PTET.51.1.G0020027	signal transduction histidine-protein kinase bara	GO:0000160	phosphorelay signal transduction system	3,00E-001	NO	none	73,61897632	62,55925389	55,02244976	49,64768191	70,91519865	68,71485192	84,99761576	62,24033689	61,77439865	63,34410914	60,33143769	60,28825619	44,44765541	52,24967558	47,04568824	43,94583756	44,30570898	91,78453564	103,6247124	55,27228841	82,15741543
PTET.51.1.G0020028				0,000127773	YES	Late repression	3379,385291	2800,748306	2005,724516	1859,812037	1654,617153	1466,327544	3736,431241	3022,339342	3010,080909	2591,415704	2379,951289	1773,100869	1864,12139	2043,826482	1675,797591	1855,753157	2033,398346	1597,079783	1132,237326	1523,228031	1409,427056
PTET.51.1.G0020029				0,502096823	NO	none	0	0	0	0	6,481514708	0	0	0	0	0	0	0	0	0	0	25,92605883	0	0	0	0	0
PTET.51.1.G0020030		GO:0008152	metabolic process	0,003318256	NO	none	813,5129096	655,2517204	388,4876273	752,4850472	872,8696107	744,6246867	963,5207814	663,5050378	600,0455242	710,4579165	356,6753102	453,2427866	355,5447852	703,1748849	801,7952095	828,3375797	1230,803846	643,8056432	788,5313736	809,5562523	679,6931212
PTET.51.1.G0020031	cathepsin d	GO:0006508	proteolysis	2,01E-003	NO	none	11627,36551	9237,941795	10514,43259	9700,746431	7090,297503	5667,900502	11776,44381	11478,28721	9104,795209	9371,08838	12163,96529	12462,35552	6916,976966	11478,68848	7922,804384	8997,189431	6794,475295	5964,718203	6604,807084	6117,376089	5218,424915
PTET.51.1.G0020032				3,99E-024	YES	Late repression	13551,17496	5292,792188	5952,006982	3316,409215	1685,445625	3157,369729	12446,10761	14656,24231	4808,954391	5776,629985	4196,223005	5878,304903	7781,493039	3007,863087	3624,955344	1733,030987	2209,264835	1043,129102	1756,357574	3724,086449	2590,653008
PTET.51.1.G0020033				5,34E-001	NO	none	52,95355638	68,75041088	47,95606754	59,36700301	67,97790055	66,23238159	67,72077576	38,186337	73,32433023	64,17649152	68,99757448	26,58002699	48,29060115	52,67994697	66,05405904	100,8959314	66,9723576	60,39837249	43,64494072	63,41399568	69,05076751
PTET.51.1.G0020034				7,88E-008	YES	Late repression	3008,292899	1056,742868	1991,626165	1474,677139	706,8011632	1389,182607	3172,303784	2844,282013	865,5495317	1247,936204	1243,610884	2267,403602	2463,86401	1210,534222	1738,820056	902,073464	875,3925494	368,2392077	681,4994318	1696,770055	1081,595158
PTET.51.1.G0020035	serine/threonine-protein kinase atg1	GO:0006468	protein phosphorylation	1,13E-028	YES	Late repression	451,8095549	481,4712375	629,6256238	605,209044	19,50825903	52,40158546	494,7483171	408,8707927	429,5268787	533,4155963	580,6320023	718,5202962	589,724573	484,912672	725,505416	14,03010806	14,08104028	22,73250906	27,18937872	24,54089605	80,26227486
PTET.51.1.G0020036				4,30E-001	NO	none	466,5419935	494,1683731	485,5338467	502,3486229	565,6765868	520,1846601	392,6664048	540,4175821	564,0143208	424,3224253	545,0797474	480,32645	431,1953427	568,3939812	436,3032646	745,0322823	601,7885702	546,6690217	369,2164728	516,3367276	524,0325927
PTET.51.1.G0020037		GO:0006468	protein phosphorylation	3,78E-008	YES	Late repression	344,548605	248,3918481	401,7895581	211,252773	89,03581186	132,8786204	403,0447633	286,0524466	188,0530864	308,7306097	314,892658	483,3138417	407,1621747	160,54809	261,957456	66,68891585	115,0930075	67,96134902	106,3999751	137,9007837	127,856457
PTET.51.1.G0020038	trichocyst matrix t2-c			7,92E-005	YES	Late repression	89361,89851	70205,2114	65147,27723	45884,81008	39493,79834	36337,01255	100548,8988	78174,89817	57138,3662	83272,0566	55352,82474	83204,28421	56884,72274	44051,54591	47718,07425	37285,57126	48225,65332	27365,40658	45098,56221	40761,25973	31912,76537
PTET.51.1.G0020039	calcium-dependent kinase 4	GO:0006468	protein phosphorylation	0,274485843	NO	none	318,2891638	326,1054967	252,6364704	247,2603775	298,4355613	310,7446794	322,1430318	314,4352958	341,7564966	310,4544968	244,8371656	237,1542163	275,9180292	293,9650652	200,5556897	325,1544109	197,9035204	318,5755447	352,1087692	293,0577076	328,4316511
PTET.51.1.G0020040				0,925073153	NO	none	0	0	0	0	0,74827243	0	0	0	0	0	0	0	0	0	0	2,993089719	0	0	0	0	0
PTET.51.1.G0020041	dual specificity phosphatase 22-a	GO:0016311	dephosphorylation	1,92E-002	NO	none	9,944927745	8,256251822	15,03368486	27,00538136	27,8060558	37,1991051	7,08047681	12,80937868	6,800795018	9,711708627	14,54817526	24,01891208	6,533967223	25,07043345	28,94032927	31,08208554	19,25612346	28,94324761	31,94276661	22,10061934	52,29759086
PTET.51.1.G0020042				4,37E-005	YES	Late repression	78,63916578	105,5051869	120,3699008	109,2596914	28,89006352	13,78843652	81,24939128	76,02894028	96,87724929	114,1331245	130,3091163	146,450198	84,35038811	84,3218996	134,1974831	27,0577977	30,85911722	29,20431699	28,43902217	9,182339726	18,39453332
PTET.51.1.G0020043				2,02E-004	NO	none	76,37747653	91,83704371	131,9378418	132,9220466	149,4746312	120,4774984	63,93721541	88,81773764	93,34573641	90,32835102	157,6452841	124,2202532	113,9479881	140,0774632	125,76663	150,6280958	123,8924792	169,8837464	153,4942032	141,6948306	99,26016622
PTET.51.1.G0020044				9,36E-009	YES	Late induction	818,5224308	1110,43522	1110,644083	1404,108435	1827,542177	1865,356356	765,9718739	871,0729876	1241,971482	978,898958	1314,36256	1108,184409	909,3852798	1572,716067	1235,500802	1929,487536	1733,756913	2066,63148	1580,292778	1798,231714	1932,480997
PTET.51.1.G0020045	phenylalanine--trna ligase beta subunit	GO:0006432	phenylalanyl-tRNA aminoacylation	6,76E-007	YES	Early repression	2650,136296	1516,150916	1329,11147	1367,84338	1779,329582	2548,521735	2870,688787	2429,583804	1451,463815	1580,838016	1207,324304	1416,911323	1363,098784	1311,508657	1424,178103	1580,707692	1654,109156	1797,747038	2084,754441	2590,895362	2506,148107
PTET.51.1.G0020046	potassium voltage-gated channel subfamily h member 7			1,10E-002	NO	none	54,47477088	76,47240735	79,27271598	76,46338641	86,42699627	82,13274174	60,2937114	48,65583036	89,8228251	63,1219896	90,09803912	78,17021398	69,54989483	83,14373155	69,78304128	87,86626212	71,27904923	91,79595868	94,76671504	89,87393038	74,39155309
PTET.51.1.G0020047				7,38E-012	YES	Late induction	178,720008	388,6409772	444,5068968	539,3912292	629,2150272	726,228062	201,9668118	155,4732042	310,1053341	467,1766203	340,3366024	480,478404	512,7056841	475,6829639	603,0994945	585,1559049	645,000638	524,5449156	762,1586501	716,6391939	735,81693
PTET.51.1.G0020048				0,101563063	NO	none	76,34008516	77,36702023	67,86179916	65,2466763	108,1239303	114,0640191	70,58719834	82,09297199	82,81160458	71,92243588	67,337546	60,64020471	75,60764678	55,78883196	74,70452064	110,6663433	95,29915955	103,0511087	123,4791096	88,13083312	139,9972051
PTET.51.1.G0020049				0,197147672	NO	none	0	5,637450111	3,41559642	0	4,993211525	0	0	0	3,335727372	7,93917285	0	3,570016771	6,676772488	0	0	0	15,74158559	2,3660661	1,865194413	0	0
PTET.51.1.G0020050				3,60E-002	NO	none	29,12099938	17,62362703	31,93831377	6,524054141	29,58423657	58,56902734	47,12245669	11,11954208	20,07231389	15,17494016	22,96173353	24,64125582	48,21195196	3,62718269	9,420925592	25,18290145	45,13271542	16,33125103	31,69007837	49,88116983	67,25688486
PTET.51.1.G0020051				3,07E-007	YES	Intermediate peak	30,58917841	54,77141376	80,58064751	69,4316352	46,33619763	40,72499268	24,40314061	36,77521622	50,70791686	58,83491067	75,69278994	96,34948541	69,69966716	65,10892032	73,75435008	45,56611094	41,78315728	43,83557654	54,15994575	42,80575967	38,64422569
PTET.51.1.G0020052				0,066003132	NO	none	95,99912458	74,68639987	68,39801355	66,33566663	87,4868023	111,1032233	88,31081141	103,6874378	78,91898139	70,45381836	67,37003438	76,70312812	61,12087816	67,70951999	64,96181327	103,1808421	63,78532739	91,73222391	91,24881576	116,0570268	106,1494198
PTET.51.1.G0020053				0,065989397	NO	none	1423,044822	1042,170394	820,7342343	1016,550725	980,2212293	897,9683748	1145,888593	1700,201051	1078,942464	1005,398323	921,722132	960,5065604	579,9740106	1173,564954	859,5364964	1359,026906	853,5572829	841,5258418	866,7748861	1018,859573	777,0771767
PTET.51.1.G0020054				1,02E-004	NO	none	1021,955544	724,4006335	530,2362945	534,1898635	801,0693792	628,5069871	993,7921235	1050,118964	755,1716134	693,6296535	559,240674	471,3493143	560,1188952	465,8330276	602,5466993	760,2298232	916,8738996	880,6103681	646,563426	634,136754	622,8772201
PTET.51.1.G0020055	serine/threonine-protein kinase ulk1	GO:0006468	protein phosphorylation	3,69E-013	YES	Early peak	13,87636968	140,6842046	124,8133184	22,61663052	27,26692835	22,24280901	16,72825417	11,0244852	111,3476443	170,0207649	128,4238764	147,0258237	98,99025509	17,02894746	28,20431359	39,6544586	19,79001996	20,51429651	29,10893834	21,14694234	23,33867567
PTET.51.1.G0020056				1,28E-028	YES	Early repression	1649,352069	597,0648294	522,7683919	493,2840174	507,9744536	575,2255554	1509,789485	1788,914652	577,1661304	616,9635285	599,3731823	554,1643034	414,7676899	523,2969305	463,2711043	558,9672618	465,5346389	517,4233913	489,9725222	608,9262833	541,5248276
PTET.51.1.G0020057				2,77E-020	YES	Late repression	2597,9447	1392,161645	1023,268531	833,3899734	892,5665266	1020,560985	2583,308361	2612,581038	1366,444002	1417,879289	966,5819826	1057,229776	1045,993835	803,3986238	863,381323	741,8213355	844,9395133	941,9655121	1041,539746	1047,989588	993,1323813
PTET.51.1.G0020058	sodium-coupled neutral amino acid transporter 9			1,23E-005	YES	Early peak	65,37638553	160,3101579	179,7962337	127,9530812	81,50536975	81,19007859	67,17287304	63,57989803	158,3660859	162,2542299	245,4039252	215,4933424	78,49143358	148,2667521	107,6394104	117,1850668	94,66347681	65,258794	48,91414142	85,77400562	76,60615155
PTET.51.1.G0020059	probable serine/threonine-protein kinase ddb_g0277449	GO:0006468	protein phosphorylation	7,51E-006	YES	Late repression	216,1993892	278,6396947	360,6527589	391,8724388	105,6248329	95,27962486	189,1450524	243,253726	294,1384423	263,1409472	440,3679622	352,7585545	288,8317599	409,2743275	374,4705501	100,8239059	89,4076978	116,897218	115,3705098	81,52965944	109,0295903
PTET.51.1.G0020060				1,42E-018	YES	Late repression	992,3496732	2256,068528	1159,305374	177,7447605	94,0626979	31,08923436	1016,952782	967,7465641	2143,275846	2368,86121	1325,303333	1578,959474	573,6533163	164,7769208	190,7126002	111,8212724	143,8810346	50,46133496	70,08714957	47,70566709	14,47280162
PTET.51.1.G0020061				4,66E-006	YES	Late induction	69,36744914	295,1818238	111,8859789	135,4509127	205,1736683	94,99616003	65,44325098	73,2916473	317,0847746	273,2788731	135,8237417	80,72777808	119,106417	122,2968591	148,6049663	146,8344072	253,1271227	249,6815187	171,0516248	72,62970393	117,3626161
PTET.51.1.G0020062				0,001520318	YES	Late repression	5361,121812	3952,515227	2561,134482	2346,596077	2688,040953	2344,204218	5498,939145	5223,304479	4853,465597	3051,564858	2956,189815	2256,071692	2471,141939	2635,474588	2057,717566	2669,29741	3675,226355	2579,32465	1828,315398	2600,105142	2088,303294
PTET.51.1.G0020063				0,091368359	NO	none	134,5988895	265,5503153	255,1140574	209,4702644	191,5089996	297,4209292	188,0007445	81,19703445	186,8765702	344,2240605	177,1151128	317,5130663	270,713993	160,2745435	258,6659853	172,8126545	222,358975	134,229754	236,6346148	305,4196973	289,422161
PTET.51.1.G0020064				0,16013072	NO	none	16,40914769	11,94142096	11,86505133	15,74400205	23,09483954	19,03750884	13,6090496	19,20924579	10,95993864	12,92290327	10,85252418	10,97643991	13,76618989	13,43667441	18,05132969	30,78980185	18,64799318	25,56860945	17,37295368	20,74914041	17,32587727
PTET.51.1.G0020065	transmembrane emp24 domain-containing 10	GO:0006810	transport	0,04131089	NO	none	295,7436262	199,7322355	196,2652555	165,5183158	275,0333784	213,3222092	268,3404305	323,146822	208,3862364	191,0782345	238,8853996	165,5061935	184,4041733	173,5176155	157,5190161	300,7579715	274,8323666	344,2429302	180,3002454	254,839199	171,8052195
PTET.51.1.G0020066	serine/threonine-protein phosphatase 4 regulatory subunit 1			0,143269617	NO	none	164,587389	174,6409442	159,3169409	151,410438	192,7102305	241,9329231	190,4101134	138,7646647	175,6391869	173,6427016	112,4676145	132,7819056	232,7013027	143,7485474	159,0723286	188,2585408	192,2076221	178,1088522	212,2659067	258,6164246	225,2494216
PTET.51.1.G0020067	phosphoglucomutase-2	GO:0005975	carbohydrate metabolic process	0,000560769	NO	none	4530,891294	5955,382581	5088,945097	6705,097387	8086,24693	9569,914778	4550,49822	4511,284368	6061,693012	5849,07215	5156,946282	5052,328013	5057,560996	7957,195246	5452,999528	10289,19591	6076,721184	8085,702872	7893,367756	9502,694686	9637,134871
PTET.51.1.G0020068				0,001097441	YES	Early repression	83,83887704	39,65828842	24,888352	37,66270173	35,40621368	33,51199615	101,0509289	66,62682519	47,23046751	32,08610932	28,53587226	21,34784222	24,78134153	38,73812759	36,58727586	34,92884587	13,63275078	45,37279698	47,69046108	29,80298572	37,22100658
PTET.51.1.G0020069				0,07478103	NO	none	71,41932661	76,92660904	108,3822337	101,8670497	67,64116276	70,88882727	60,54756547	82,29108774	74,71324139	79,1399767	96,59790661	112,692047	115,8567475	106,5623553	97,17174404	70,04440085	80,20186323	57,65376921	62,66461774	68,7033919	73,07426264
PTET.51.1.G0020070	camp-dependent kinase regulatory subunit	GO:0001932	regulation of protein phosphorylation	0,469289362	NO	none	93,42610212	84,15286406	75,46946872	82,22862948	94,62738013	81,42704273	96,13405551	90,71814873	76,17779413	92,12793399	71,23678687	84,25885737	70,91276192	66,06250384	98,39475512	123,2719576	82,56220253	90,74559396	81,92976646	78,7677629	84,08632256
PTET.51.1.G0020071				0,229969457	NO	none	191,2471891	172,998633	128,9064636	148,8604472	212,5353581	183,9207144	166,7005195	215,7938587	161,6675622	184,3297038	145,2648	145,3932575	96,06133336	167,7143212	130,0065733	190,2001059	182,1429186	268,3696317	209,4287761	138,2198279	229,621601
PTET.51.1.G0020072	ap-1 complex subunit sigma-2	GO:0006810	transport	0,001059618	YES	Late repression	524,1175243	322,882689	268,9827814	251,3421548	250,3002349	134,2567373	568,7983037	479,4367449	342,7600689	303,0053091	341,2208379	286,0434075	179,6840986	254,8827401	247,8015694	356,4079142	252,2552173	221,4158442	171,121964	103,8729109	164,6405638
PTET.51.1.G0020073				8,10E-002	NO	none	7,495137903	4,856524034	6,802451647	13,69190376	3,110306851	0	7,612494483	7,377781324	6,580617993	3,132430074	1,066452677	8,803520933	10,53738133	8,423185218	18,96062231	1,670877619	7,763626174	1,166925187	1,839798423	0	0
PTET.51.1.G0020074				2,58E-027	YES	Late repression	548,1815493	480,3764631	515,4426978	522,6467895	14,879478	39,92068603	796,639793	299,7233057	486,1817925	474,5711336	490,6949744	663,9140187	391,7191004	495,3290535	549,9645256	22,50153018	8,712660273	11,78614251	16,51757905	21,9993092	57,84206286
PTET.51.1.G0020075		GO:0007264	small GTPase mediated signal transduction	3,69E-003	NO	none	41,74501877	66,17899304	72,92950927	77,52813161	20,91333928	26,13280774	49,49833048	33,99170705	66,01702604	66,34096004	82,41958719	59,53238759	76,83655301	65,0976329	89,95863032	21,10809647	17,30778044	19,94464713	25,29283307	28,47240554	23,79320994
PTET.51.1.G0020076	cytochrome c oxidase assembly cox19, mitochondrial			1,37E-012	YES	Early repression	1708,223125	408,0472916	302,0080978	352,3522426	548,2368095	296,4630516	1475,941897	1940,504352	522,1562388	293,9383444	337,0101779	274,5559036	294,4582118	406,8275366	297,8769486	597,1870095	479,9639022	671,4984505	444,2978759	245,9212966	347,0048067
PTET.51.1.G0020077				0,938982265	NO	none	0	0	1,796026956	0	1,278298734	0	0	0	0	0	0	5,388080867	0	0	0	5,113194937	0	0	0	0	0
PTET.51.1.G0020078				0,001067426	YES	Late repression	2135,065701	1580,672818	1105,126593	888,3352113	923,7913927	800,6755749	2092,760869	2177,370533	2015,268981	1146,076656	1321,465319	918,2476164	1075,666843	892,1982034	884,4722192	945,706513	1089,125165	1132,238604	528,0952892	976,2323421	625,1188078
PTET.51.1.G0020079				1,39E-004	NO	none	1186,462906	1458,597808	1351,579394	1621,827983	2040,475713	1868,196045	1260,455733	1112,470079	1594,922448	1322,273168	1370,765476	1203,00375	1480,968956	1722,136063	1521,519903	2147,663375	2373,818638	1993,258418	1647,16242	1847,419217	1888,972873
PTET.51.1.G0020080				2,89E-005	NO	none	976,282945	865,1432927	1127,274018	871,5818294	555,3045521	629,8392675	919,351925	1033,213965	772,1766356	958,1099497	1073,710265	1332,251729	975,8600609	763,044281	980,1193778	513,0658236	564,4189934	549,7593961	593,9739951	606,0287269	653,649808
PTET.51.1.G0020081	probable e3 ubiquitin-protein ligase herc4			5,01E-031	YES	Late repression	676,6789565	949,9415946	1126,713812	1306,563197	53,58072945	99,95859268	643,5059279	709,8519851	940,0075785	959,8756108	1152,859495	1118,864182	1108,417761	1295,015355	1318,111039	55,9091084	44,20785252	68,84495883	45,36099806	55,96893523	143,9482501
PTET.51.1.G0020082	phosphatidylinositol 4-phosphate 5-kinase 5			1,17E-002	NO	none	212,4507238	202,590854	271,1032223	289,8413204	99,53603478	124,9886005	197,3476421	227,5538056	181,9702346	223,2114734	258,0377915	296,8082648	258,4636105	354,7577265	224,9249143	166,1562107	53,67082841	84,39413244	93,92296759	87,18632098	162,79088
PTET.51.1.G0020083				5,09E-025	YES	Late repression	4627,739934	4165,392402	6156,570748	6003,926372	87,35842145	253,0574244	4249,287781	5006,192087	4163,62991	4167,154895	6270,55573	6496,897788	5702,258725	5455,507707	6552,345037	48,15916161	101,4417062	117,3449565	82,48786145	47,94035508	458,1744938
PTET.51.1.G0020084	multidrug toxin extrusion 1	GO:0006855	drug transmembrane transport	0,000536936	YES	Early repression	156,3102142	111,2703373	71,45890908	74,56612715	91,86315578	120,5439556	164,7152335	147,9051949	104,6386392	117,9020354	57,95670195	69,46095968	86,95906561	87,48314012	61,64911418	82,73286424	60,63098896	117,4387254	106,6500445	104,0223121	137,0655991
PTET.51.1.G0020085				0,012842019	NO	none	24,39531702	17,00358829	10,66714884	10,9358876	19,05971797	22,16258906	20,26957266	28,52106138	16,29620382	17,71097275	14,02278137	9,492111431	8,486553708	8,639001064	13,23277414	18,45510422	12,65840174	27,46557016	17,65979576	21,32377839	23,00139973
PTET.51.1.G0020086				0,000463149	YES	Early repression	29,59795408	20,39303785	17,44562381	10,10789551	18,20667375	22,82551972	28,11230898	31,08359917	18,45518502	22,33089069	19,86283653	18,09289495	14,38113997	11,03591127	9,179879756	10,51652841	14,75903656	23,6827308	23,86839924	20,37285424	25,27818519
PTET.51.1.G0020087	phosphatidylinositol 4-phosphate 5-kinase 1			0,003346817	YES	Late induction	200,5703604	193,8352137	338,1872453	498,9408224	622,4406127	755,183108	167,1849376	233,9557832	193,8722586	193,7981688	290,7673717	330,0963643	393,6979999	612,7205132	385,1611316	1406,965614	292,7679788	347,5394466	442,4894117	868,6761261	641,69009
PTET.51.1.G0020088	leucine-rich repeat-containing 56			4,62E-001	NO	none	97,25018546	83,73624326	83,83321656	135,4863348	123,513337	91,72098245	87,08377499	107,4165959	82,12313077	85,34935575	99,37271814	66,65079769	85,47613384	183,6052942	87,36737541	223,8092726	85,26015241	89,31787851	95,66604448	91,18278811	92,25917679
PTET.51.1.G0020089				0,053526276	NO	none	343,6819363	541,5098269	451,6072774	434,6420543	204,9060921	179,5335178	195,4474324	491,9164403	613,8583075	469,1613463	590,9396853	461,4164277	302,4657192	422,976767	446,3073415	204,2256725	188,4306412	282,6135202	144,3545346	177,4246581	181,6423774
PTET.51.1.G0020090				2,72E-004	YES	Late induction	123,5106391	111,9331069	142,5104732	157,0408415	299,4813479	210,7526276	71,30164367	175,7196346	123,2733581	100,5928557	146,9783352	127,2197879	153,3332966	173,5687684	140,5129145	330,8878861	290,8688122	302,9139361	273,2547572	214,6086457	206,8966095
PTET.51.1.G0020091	mfs-type transporter slc18b1	GO:0055085	transmembrane transport	2,02E-003	YES	Early repression	57,53890807	30,86880982	22,5487762	20,99386991	22,65599094	46,1688292	69,83378256	45,24403357	39,69388739	22,04373225	16,61800897	18,58580594	32,44251368	28,79127979	13,19646003	15,11794822	24,97585108	24,63587608	25,89428837	48,37262553	43,96503287
PTET.51.1.G0020092				1,28E-006	YES	Early repression	269,7915248	113,8716179	133,5033659	110,2105291	136,3776927	110,3054942	258,9927351	280,5903146	108,1672282	119,5760075	151,8267246	170,7942398	77,88913318	119,4058762	101,0151819	153,283057	99,05045489	146,7526402	146,4246188	101,0507485	119,5602399
PTET.51.1.G0020093	ubiquitin carboxyl-terminal hydrolase 23	GO:0006511	ubiquitin-dependent protein catabolic process	1,84E-004	YES	Intermediate peak	62,94935095	88,37149948	103,8192808	133,7425742	102,8883221	100,1461004	56,39152163	69,50718028	87,49574555	89,24725341	111,410595	90,96566871	109,0815787	122,8739405	144,6112078	92,03750886	88,47856726	110,8243604	120,2128519	103,5795061	96,71269469
PTET.51.1.G0020094	autophagy-related 3			2,59E-006	YES	Early repression	869,7759076	556,7541012	415,9435748	400,4808893	392,2148051	292,9971952	885,6210775	853,9307377	526,4266849	587,0815176	451,4251404	479,6956975	316,7098864	374,2620413	426,6997373	377,3155965	518,1441961	284,850796	388,548632	293,2687993	292,7255912
PTET.51.1.G0020095	mannose-1-phosphate guanyltransferase alpha	GO:0009058	biosynthetic process	2,08E-006	YES	Intermediate peak	220,6600312	471,809671	427,5993203	510,9790185	481,5596541	388,0436575	185,3842735	255,9357888	528,733689	414,8856529	415,5348661	384,1499099	483,1131848	490,6296393	531,3283977	548,0729851	524,7510816	459,322811	394,0917387	432,2149994	343,8723157
PTET.51.1.G0020096	phosphatidylinositol 4-phosphate 5-kinase 3	GO:0046488	phosphatidylinositol metabolic process	0,081102265	NO	none	188,1859828	199,0254683	181,358741	273,087019	264,2771115	188,4701968	176,0091012	200,3628645	198,4578278	199,5931088	199,2395098	170,4620362	174,374677	291,2829682	254,8910698	323,0141864	300,6532354	230,2823379	203,1586862	223,7964353	153,1439583
PTET.51.1.G0020097				0,082373389	NO	none	65,16725765	90,90390963	118,0657373	90,37240576	70,80936385	114,0480296	81,30472114	49,02979416	83,29936073	98,50845853	130,3542147	125,3671958	98,47580134	69,97141473	110,7733968	45,60565969	101,3452889	81,70361826	54,58288857	90,93789848	137,1581607
PTET.51.1.G0020098				0,000724394	YES	Late repression	86,33008903	62,79630616	35,86214962	40,98789116	37,67060712	8,559729375	94,09402343	78,56615462	68,40864144	57,18397089	52,72743298	34,82101513	20,03800075	48,69357107	33,28221124	49,56680569	43,699656	26,62845393	30,78751285	13,55538562	3,564073127
PTET.51.1.G0020099	ubiquitin-conjugating enzyme e2 4			0,030741468	NO	none	6828,933593	5558,115979	3716,120237	4839,553465	4506,012094	4096,393725	8193,831641	5464,035545	5677,79806	5438,433898	2721,546733	3933,43544	4493,378539	4675,681174	5003,425756	4124,212422	7583,4932	2630,637643	3685,705109	4070,682302	4122,105148
PTET.51.1.G0020100				4,87E-003	NO	none	648,9756345	442,3264858	375,5370549	398,4091387	412,6346517	421,7987363	707,9502908	590,0009781	460,1839451	424,4690265	403,5217234	388,2824211	334,8070202	387,1500035	409,6682739	511,9838948	318,087829	443,5698809	376,8970021	401,2727376	442,3247349
PTET.51.1.G0020101	gtp-binding yptc4	GO:0007264	small GTPase mediated signal transduction	8,00E-010	YES	Early repression	3039,814453	1201,912126	1323,342847	1126,058286	1367,368108	1655,964614	2831,521507	3248,107398	1256,210796	1147,613457	1081,653049	1101,356422	1787,019069	1156,423718	1095,692854	1476,895941	1685,03663	1227,659762	1079,880096	1708,527447	1603,401781
PTET.51.1.G0020102				1,46E-013	YES	Late repression	71838,62747	25503,3677	21082,74495	15252,51213	18187,12042	26758,48365	58987,93571	84689,31922	22926,64625	28080,08915	15928,76203	22403,64025	24915,83256	13796,33169	16708,69257	13983,04803	15976,45763	19007,73975	23781,23626	25871,42656	27645,54073
PTET.51.1.G0020103				1,35E-002	NO	none	55,72898667	31,65963444	32,21551493	34,37679333	27,24854199	27,5046457	48,41839492	63,03957843	40,01257873	23,30669014	40,95426111	20,28453974	35,40774395	32,3469887	36,40659795	27,27037299	26,83271582	31,92900528	22,96207385	26,51913822	28,49015319
PTET.51.1.G0020104				2,41E-006	YES	Early peak	69,34619587	198,9539743	191,4058038	87,42568651	126,4608589	202,5627411	52,16247123	86,52992051	192,2519826	205,655966	275,3083065	226,7046716	72,20443336	69,79790799	105,053465	134,1954806	122,7266838	101,1590228	147,7622482	128,3604823	276,7649998
PTET.51.1.G0020105	serine/threonine-protein kinase atg1	GO:0006468	protein phosphorylation	4,38E-030	YES	Late repression	297,2427213	214,8317045	240,1354823	179,9119962	13,74694197	24,12134949	283,8538196	310,6316231	217,6101515	212,0532576	284,9635254	283,930776	151,5121455	165,9655041	193,8584884	11,49510935	7,691225996	16,05615214	19,74528041	11,27941267	36,9632863
PTET.51.1.G0020106				1,01E-049	YES	Early peak	4,025909781	2052,229796	1005,554371	302,1449573	43,67369525	28,01583296	3,156749594	4,895069967	1745,555023	2358,904569	684,5823334	1061,607421	1270,473359	212,3699536	391,919961	40,18701767	51,51073426	28,06623452	54,93079456	23,64793999	32,38372593
PTET.51.1.G0020107				2,16E-006	YES	Late induction	49,73976217	83,60242833	95,39044481	81,98382602	136,1551016	141,6592449	55,60065031	43,87887402	67,51842176	99,68643491	91,24525333	89,10108156	105,8249995	76,46284331	87,50480874	142,0878984	159,5826534	98,01526862	144,9345859	149,6859074	133,6325824
PTET.51.1.G0020108				0,001918923	YES	Late peak	51,7915676	72,79686602	58,79216254	76,69638328	109,855964	82,20999541	44,37447307	59,20866213	72,55594698	73,03778507	74,59832099	46,78215578	54,99601083	82,21415728	71,17860927	79,73060652	94,29971664	129,7163228	135,67721	76,34050684	88,07948399
PTET.51.1.G0020109				0,90533924	NO	none	78,29694676	83,84881474	85,89093873	75,13271676	78,73732595	97,28835192	71,18594206	85,40795146	72,76597851	94,93165097	59,39890324	94,70203101	103,5718819	45,53530091	104,7301326	52,46252054	105,98424	66,58799987	89,9145434	111,4223583	83,15434556
PTET.51.1.G0020110	e3 ubiquitin-protein ligase dbl4			3,51E-001	NO	none	41,73801327	27,49948389	48,68747684	40,45332914	25,94859705	37,07427865	37,93473357	45,54129296	33,85049411	21,14847367	39,77204545	55,47417111	50,81621396	36,82931218	44,0773461	36,52850546	19,96792568	39,01707445	8,280882589	14,89641939	59,25213791
PTET.51.1.G0020111				2,70E-005	YES	Late induction	93,68826967	148,7997987	173,6723341	159,0844278	176,9982501	242,4905128	85,92348265	101,4530567	137,2254703	160,374127	152,6288979	170,9368655	197,451239	138,6960174	179,4728383	153,8341219	198,8555799	165,2866176	190,0166808	247,1618817	237,8191438
PTET.51.1.G0020112				0,275125246	NO	none	18,11179707	15,18683181	17,16950437	13,5859145	17,82416781	23,49023717	17,62212172	18,60147242	15,17225804	15,20140559	14,03901703	18,66049273	18,80900337	10,90052574	16,27130327	18,26769796	18,18850547	15,75220986	19,08825796	24,85154031	22,12893404
PTET.51.1.G0020113	leucine-zipper-like transcriptional regulator 1			2,26E-001	NO	none	3,128052281	4,385453816	5,909359503	5,305737392	6,174883124	6,784395927	3,861156272	2,39494829	1,780146713	6,990760918	9,520168708	5,001091634	3,206818168	4,101455197	6,510019587	4,067956193	9,450749357	5,208540844	5,972286101	7,231203257	6,337588598
PTET.51.1.G0020114	thioredoxin-related transmembrane 2-a			2,00E-010	YES	Late repression	538,737972	182,8129119	160,0086993	115,3094036	177,2286838	142,4081442	521,8327074	555,6432366	197,2802303	168,3455935	154,3973379	164,7894467	160,8393132	97,31201525	133,3067919	145,3866843	123,7525447	221,8448702	217,9306357	123,7903606	161,0259278
PTET.51.1.G0020115				3,52E-006	YES	Late repression	64,54587327	41,45580131	38,71661312	8,622796061	19,75585884	23,94371487	69,93738839	59,15435815	40,3048994	42,60670322	47,33432881	33,61228787	35,20322269	4,020018361	13,22557376	12,7589904	17,04410234	33,41534507	15,80499757	19,56184061	28,32558912
PTET.51.1.G0020116				3,81E-003	NO	none	1231,934648	868,8121275	928,2854486	998,5825182	1247,952246	1020,999757	1150,348808	1313,520487	906,3233964	831,3008587	1006,448644	908,8850863	869,5226151	974,9834161	1022,18162	1206,806791	1205,946243	1291,228055	1287,827895	1022,987968	1019,011547
PTET.51.1.G0020117				1,06E-013	YES	Late repression	192,8708545	153,3527753	204,623384	161,7528489	29,77989474	32,90283387	225,0162234	160,7254857	162,3512607	144,3542899	171,7634689	255,7137647	186,3929185	123,9014955	199,6042024	24,88901648	34,69356778	30,41894558	29,11804912	26,54564531	39,26002243
PTET.51.1.G0020118				0,143861716	NO	none	0	3,986692782	2,737832756	0	1,959146143	0,996584611	0	0	7,973385563	0	4,771067474	1,96924783	1,473182965	0	0	1,868781906	2,604952742	1,305139676	2,057710249	1,993169223	0
PTET.51.1.G0020119				0,331373995	NO	none	49,22997671	43,25358593	88,78721382	78,47123896	29,78146117	59,1928148	67,19896973	31,26098369	35,62860945	50,87856242	45,18751406	161,642426	59,53170137	64,24298572	92,6994922	2,359936125	37,28199458	37,90761457	41,5762994	65,44238948	52,94324013
PTET.51.1.G0020120				0,000369653	YES	Early repression	519,9539728	231,7330814	163,1923118	139,5920679	273,1028322	170,6079804	463,7887744	576,1191713	285,9623093	177,5038535	176,7552829	179,9373369	132,8843156	108,1540321	171,0301038	172,9465974	145,4591153	428,0961618	345,9094543	144,7645325	196,4514282
PTET.51.1.G0020121				0,001798372	YES	Early repression	1607,425625	808,5827492	795,4522377	1024,006708	1292,711836	1102,832356	1795,273528	1419,577722	902,5370862	714,6284121	824,7910461	706,7765996	854,7890673	1081,987128	966,0262872	1676,79672	1441,878255	1094,549841	957,6225276	1309,112738	896,5519743
PTET.51.1.G0020122				0,264709964	NO	none	49,86152281	40,00454275	69,91171544	65,36198356	65,15460203	85,27509214	40,46348256	59,25956307	37,82875387	42,18033163	73,06229936	68,21564569	68,45720127	54,9210943	75,80287282	59,20926231	101,2412369	58,44301656	41,72489232	78,30633308	92,24385119
PTET.51.1.G0020123				0,032756984	NO	none	139,0154553	176,2733689	208,1325097	183,5493645	132,1299142	122,3113417	139,6194961	138,4114145	167,3303507	185,2163872	212,1392847	224,2822132	187,9760314	145,1113419	221,987387	104,8953166	136,5823758	147,3676377	139,6743266	111,2267669	133,3959165
PTET.51.1.G0020124	phosphatidylinositol 4-kinase beta	GO:0006661	phosphatidylinositol biosynthetic process	0,008108546	YES	Early repression	160,6867206	99,5069578	69,15351453	74,85321865	118,666279	102,7608655	148,4891681	172,8842731	103,2008643	95,81305135	67,72810931	78,95757092	60,77486337	75,98307645	73,72336086	86,62353775	63,99602723	154,2675097	169,7780414	90,54147062	114,9802603
PTET.51.1.G0020125				0,075736446	NO	none	139,1607202	274,8812715	288,902924	298,9776986	137,5796014	155,2683846	158,4386513	119,882789	211,2188646	338,5436784	238,540704	327,6018577	300,5662104	171,5095997	426,4457975	70,38983985	162,7522295	94,80780189	222,3685346	129,5938062	180,9429629
PTET.51.1.G0020126	probable serine/threonine kinase ire	GO:0006468	protein phosphorylation	5,41E-004	NO	none	187,0443243	107,0893821	118,7324781	143,558124	163,8868173	171,9719785	178,1492687	195,9393799	100,6895485	113,4892157	120,6345241	132,7777071	102,7852031	147,4784414	139,6378065	164,9005367	134,6577084	173,5126877	182,4763364	160,1001314	183,8438257
PTET.51.1.G0020127	fra10ac1			1,43E-002	NO	none	654,4731409	421,4451797	654,5647858	632,7902808	744,6166248	789,5935028	597,9296563	711,0166256	413,884812	429,0055473	557,5721535	660,7643541	745,3578498	714,6807221	550,8998394	820,2166231	677,585969	680,997069	799,6668384	857,4877798	721,6992258
PTET.51.1.G0020128	er membrane complex subunit 1			2,03E-013	YES	Early repression	2104,62193	765,8955725	559,3982439	443,6016393	647,2439776	654,0702783	2026,547756	2182,696103	760,3789561	771,412189	617,8388825	549,9847784	510,3710709	449,3597869	437,8434918	530,9179626	450,8679868	861,1676561	746,0223046	584,1862576	723,954299
PTET.51.1.G0020129				0,132203512	NO	none	986,0094479	855,0015877	1085,936981	1074,549946	1379,813219	1273,629598	1144,237276	827,7816197	739,6780556	970,3251198	880,5062241	1217,507454	1159,797265	903,9849406	1245,114951	980,1485261	1649,35803	1292,203864	1597,542456	1160,576103	1386,683094
PTET.51.1.G0020130	tbc1 family member 4	GO:0032313	regulation of GTPase activity	2,11E-003	NO	none	117,4156848	109,3154863	103,5841919	89,56491194	62,82735644	63,99694991	121,8740869	112,9572827	127,5550449	91,07592765	107,5442707	98,49747831	104,7108266	86,80195547	92,3278684	66,41459437	59,43237391	71,29289147	54,16956603	68,21166654	59,78223329
PTET.51.1.G0020131	probable e3 ubiquitin-protein ligase herc4			3,69E-009	YES	Late repression	373,209876	799,7565516	968,4179707	824,4053046	172,9320715	152,7324503	380,5147922	365,9049598	819,5253683	779,987735	762,7203305	912,2656769	1230,267905	782,9397747	865,8708345	143,3727157	178,4958922	182,5339168	187,3257614	136,8193062	168,6455944
PTET.51.1.G0020132				0,576867854	NO	none	108,5959948	127,29356	105,1026612	130,5706677	119,6824941	96,93017262	127,5053053	89,68668423	112,8732995	141,7138206	125,2218258	97,28948525	92,79667243	144,2837938	116,8575417	80,78527423	125,4786954	155,5571023	116,9089046	102,1639811	91,69636418
PTET.51.1.G0020133				0,002031277	NO	none	72,15226265	85,53000478	76,8579266	97,84208873	142,3923013	197,476964	52,57950735	91,72501796	78,02650902	93,03350053	75,13309548	68,10263968	87,33804464	91,92273959	103,7614379	111,9453086	140,4932401	168,4530279	148,6776286	210,4824188	184,4715091
PTET.51.1.G0020134				6,32E-003	NO	none	396,6319216	615,023799	748,2124335	684,5357073	629,1365383	763,9162782	384,1435869	409,1202563	608,1919034	621,8556946	740,4080324	601,4400066	902,7892615	823,948629	545,1227857	739,3885779	571,7259366	648,3894495	557,0421892	743,1444496	784,6881069
PTET.51.1.G0020135				2,94E-006	YES	Late repression	604,4027601	195,0910449	298,95382	273,5454572	269,9043003	262,1668293	647,8788223	560,9266978	178,3890369	211,7930529	263,2124209	354,6420952	279,0069437	274,0053716	273,0855427	393,4307246	233,4619019	219,5939516	233,130623	251,0965502	273,2371084
PTET.51.1.G0020136	differentially expressed fdcp 8 homolog			0,100679121	NO	none	141,3638882	113,9547102	101,8877285	102,0266279	95,56440193	91,56674869	153,3775158	129,3502606	103,8986913	124,010729	98,01099306	121,9838458	85,66834673	129,8143469	74,23890884	70,87380361	102,086287	103,9449531	105,352564	97,00871852	86,12477886
PTET.51.1.G0020137				0,359547752	NO	none	55,33016533	94,18790232	54,53316296	54,46036297	47,04647094	25,49188603	39,47228978	71,18804088	94,4531153	93,92268934	73,56995809	60,33474456	29,69478624	56,96854123	51,95218472	29,38168768	18,90278804	65,24273945	74,6586686	13,6598712	37,32390087
PTET.51.1.G0020138				0,001838217	YES	Early repression	423,4517405	222,0108351	225,6674714	228,5167052	270,6064472	187,3411131	440,510693	406,3927879	225,5874352	218,4342351	218,7267968	222,8601959	235,4154215	233,9629303	223,0704802	213,4486908	240,2098975	375,4116261	253,3555745	187,9728208	186,7094054
PTET.51.1.G0020139				2,35E-002	NO	none	320,8504646	203,8156459	255,571071	204,3238871	174,0667377	80,57276362	366,1744762	275,526453	221,9279844	185,7033075	348,298175	276,2679144	142,1471237	243,999138	164,6486362	200,4855725	97,012805	248,5513046	150,2172686	74,6507171	86,49481014
PTET.51.1.G0020140				2,61E-023	YES	Late induction	132,5651094	275,0736101	321,038477	544,5027354	945,1180248	714,8076928	111,6884559	153,4417629	263,1102593	287,0369608	332,6983512	279,1730872	351,2439927	617,4798295	471,5256413	1056,280943	1087,10115	955,1609832	681,9290228	833,0143408	596,6010447
PTET.51.1.G0020141				1,48E-001	NO	none	152,6975515	212,2746568	144,0617299	171,5009588	182,2335981	139,5505215	137,8786183	167,5164848	233,8728088	190,6765048	160,4999228	127,5605315	144,1247355	185,5908476	157,4110699	191,562815	149,023901	198,7174702	189,6302062	125,1169751	153,9840679
PTET.51.1.G0020142	trans-2-enoyl-coa reductase, mitochondrial	GO:0055114	oxidation-reduction process	1,15E-005	YES	Late induction	1975,504409	1668,702698	1581,503606	1558,061504	2311,551707	17106,66848	2125,836705	1825,172113	1773,863702	1563,541694	1379,61236	1240,789797	2124,108661	2078,816519	1037,306489	3078,444934	1726,178103	2178,907946	2262,675844	11082,74761	23130,58935
PTET.51.1.G0020143	serine/threonine-protein kinase plk4	GO:0006468	protein phosphorylation	2,23E-003	NO	none	547,2165586	425,8181538	408,2725809	410,032872	328,8598873	339,386003	490,7896518	603,6434654	407,1320385	444,5042691	356,8927581	420,1240249	447,8009595	382,3787298	437,6870142	358,7102909	411,2629713	277,6660055	267,8002814	364,2268736	314,5451325
PTET.51.1.G0020144				6,43E-005	YES	Late induction	106,5147472	104,5102476	137,0172642	180,3419563	238,7743752	303,0937209	117,0384891	95,99100535	88,78523982	120,2352555	102,7272353	168,4968833	139,827674	159,6316215	201,0522911	201,6669973	228,1683052	205,6493306	319,6128677	311,824702	294,3627397
PTET.51.1.G0020145	serine/threonine-protein kinase plk4	GO:0006468	protein phosphorylation	3,68E-006	YES	Late induction	189,0143052	217,3684513	271,2778348	343,1518688	420,6300908	304,1583823	155,6678742	222,3607361	224,6824974	210,0544051	287,2354155	267,9263757	258,6717133	376,7680419	309,5356957	496,8178572	485,1426814	352,1323592	348,4274656	326,3364639	281,9803007
PTET.51.1.G0020146				1,00E-007	YES	Early repression	328,9813341	97,51691379	157,730154	215,3177554	207,3104541	170,807679	285,8331074	372,1295608	102,5405766	92,49325098	182,096372	164,1528789	126,9412111	243,091657	187,5438538	297,772701	176,8870247	183,0551473	171,5269436	187,6153448	154,0000132
PTET.51.1.G0020147				0,605226432	NO	none	5,846354461	0	1,230235985	2,915039492	0	5,405199909	6,586202687	5,106506236	0	0	3,690707955	0	0	5,830078984	0	0	0	0	0	0	10,81039982
PTET.51.1.G0020148				5,78E-004	YES	Late induction	9,815688797	15,90434619	14,96905726	24,06280271	44,73040523	68,62216939	16,44398318	3,187394415	16,58416092	15,22453146	14,97390172	22,8201072	7,113162847	18,19518114	29,93042428	46,92108295	65,40474482	18,90533208	47,69046108	73,14149412	64,10284467
PTET.51.1.G0020149	spastin			1,91E-006	YES	Early peak	103,9806523	228,6059753	179,5428787	148,8021373	165,7873371	153,3372679	91,6908885	116,2704162	225,1934097	232,0185408	175,7511105	197,4063633	165,4711621	152,4676855	145,1365892	145,9559405	173,3890615	178,1222268	165,6821195	154,0660068	152,608529
PTET.51.1.G0020150				0,066321927	NO	none	191,4282935	132,091817	139,1358052	116,6597186	171,8699995	132,7568758	187,4720631	195,3845239	146,7936182	117,3900158	167,0962048	144,5355602	105,7756505	144,3038988	89,0155383	221,8441898	120,8124195	191,1684313	153,6549575	141,2029095	124,3108422
PTET.51.1.G0020151	oxysterol-binding homolog c23b6.01c			0,044490957	NO	none	1256,057811	852,0360719	1118,202934	1048,179329	878,8691694	830,1842343	1302,163473	1209,952149	749,9466423	954,1255016	1034,049089	1157,534519	1163,025195	869,7689995	1226,589659	831,32258	948,681546	706,7119703	1028,760581	938,3908037	721,9776648
PTET.51.1.G0020152		GO:0006813	potassium ion transport	0,00866988	NO	none	0	1,676921483	0	8,007987423	8,000952734	0	0	0	1,95671997	1,397122995	0	0	0	3,0055198	13,01045505	11,92388779	8,310537491	5,204706806	6,564678852	0	0
PTET.51.1.G0020153				0,880142171	NO	none	0	0	1,352253999	0	0,639583374	0,856047415	0	0	0	0	1,169030214	0	2,887731783	0	0	0	0	2,558333495	0	0	1,71209483
PTET.51.1.G0020154				7,48E-001	NO	none	0	1,517988474	3,815471443	5,654397178	1,883450497	1,513772995	0	0	0	3,035976949	2,067229382	6,82595582	2,553229128	0	11,30879436	0	3,009828094	4,523973893	0	0	3,02754599
PTET.51.1.G0020155				2,34E-054	YES	Intermediate peak	25,99558065	45,59800145	1341,309933	1595,315741	1083,507379	1700,748968	23,08192134	28,90923996	42,9760331	48,2199698	1534,717221	1346,982192	1142,230385	1660,494542	1530,136939	1071,714112	851,0676582	1244,918118	1166,329628	1035,809394	2365,688542
PTET.51.1.G0020156				1,74E-006	YES	Late induction	0	2,144866121	7,854592346	33,66739554	52,06298309	111,6553184	0	0	4,289732242	0	6,95192524	4,591027485	12,02082431	48,31951063	19,01528045	28,31923349	34,41414884	109,5390602	35,97948986	60,40835952	162,9022773
PTET.51.1.G0020157	probable phosphatidylinositol 4-phosphate 5-kinase mss4	GO:0046488	phosphatidylinositol metabolic process	2,36E-005	YES	Late induction	24,22987571	40,88866482	42,99009604	49,98887699	69,34502834	63,96974072	28,44643824	20,01331317	35,82321623	45,9541134	43,68883269	34,602851	50,67860445	41,03516229	58,94259169	75,8500073	46,41790162	63,95512338	91,15708106	55,74113073	72,19835071
PTET.51.1.G0020158	putative uncharacterized at4g01020, chloroplastic			0,06736383	NO	none	175,0807542	99,96023112	136,5795133	139,3486648	140,6117403	107,5238062	155,0423557	195,1191528	102,1421533	97,77830898	155,6542194	123,5092413	130,575079	141,8657595	136,8315701	156,1819688	80,69135137	168,1171616	157,4564795	81,91335932	133,1342532
PTET.51.1.G0020159	solute carrier family 35 member f6	GO:0055085	transmembrane transport	0,033431964	NO	none	84,02294509	40,76427501	42,26798735	47,64326365	53,61689811	41,7373959	103,1286007	64,9172895	47,07563304	34,45291698	45,20218533	37,78654115	43,81523556	56,94264644	38,34388087	50,20227756	64,14696126	62,60856726	37,50978635	51,63149559	31,84329621
PTET.51.1.G0020160				0,037555578	NO	none	5,34284068	40,12680902	26,78172339	6,919196547	51,11043491	30,33458815	6,01896992	4,66671144	20,81238514	59,4412329	30,35563145	0	49,98953871	0	13,83839309	5,284450269	83,48312662	51,66854393	64,00561881	11,27237331	49,39680299
PTET.51.1.G0020161				9,52E-001	NO	none	0	0,084168141	0,063079971	0	0,031355185	0	0	0	0	0,168336283	0	0,189239913	0	0	0	0	0	0,12542074	0	0	0
PTET.51.1.G0020162				0,000189103	YES	Late repression	201,2816322	321,390138	324,2317868	290,1202595	53,97302908	53,59142296	226,7535497	175,8097147	244,0045901	398,7756858	253,0771169	444,812875	274,8053687	213,2143171	367,0262019	33,04263594	37,61497205	65,19158041	80,04292794	23,78833305	83,39451288
PTET.51.1.G0020163				0,693004535	NO	none	0	0,4936901	0	0	0,367829065	0	0	0	0	0,9873802	0	0	0	0	0	0	0	1,471316259	0	0	0
PTET.51.1.G0020164				0,496991733	NO	none	5,155593087	3,713958755	2,15242671	12,7722529	6,670575048	5,885497157	10,31118617	0	7,427917509	0	2,889037784	0	3,568242346	13,6911281	11,85337769	11,31608715	6,309537173	1,580609731	7,476066132	9,655434513	2,1155598
PTET.51.1.G0020165				0,213447051	NO	none	14,27962178	30,50187865	31,65712446	32,10087083	16,4436835	8,078787256	12,87390788	15,68533567	20,13790969	40,86584762	20,61184852	42,53748053	31,82204432	16,27989892	47,92184275	3,229386276	18,00616456	21,42604302	23,11314013	8,610840721	7,546733791
PTET.51.1.G0020166	dynein assembly factor wdr repeat domains 1			2,28E-003	YES	Early repression	896,489743	488,5752974	110,6329328	177,0853705	455,0418572	185,1493478	825,6314072	967,3480788	502,551676	474,5989188	145,6900483	126,0583791	60,15037098	170,1611636	184,0095775	126,0935426	120,7825687	817,8526351	755,4386824	86,20923672	284,0894589
PTET.51.1.G0020167				8,48E-022	YES	Late repression	429,1198348	492,5986441	767,9553624	840,5824995	26,50325419	35,31556333	342,4825397	515,7571298	528,5410538	456,6562343	883,0018781	664,1726489	756,6915602	989,6559075	691,5090916	18,79299919	38,95836391	21,20168655	27,05996712	13,87652761	56,75459904
PTET.51.1.G0020168	proprotein convertase subtilisin/kexin type 5			0,021308759	NO	none	25,49196238	44,8366013	39,54039156	33,88581751	32,53565942	38,87748676	21,97118393	29,01274083	48,14193275	41,53126986	42,06594595	39,48939319	37,06583553	39,70796631	28,0636687	40,18739584	23,80784153	35,50412077	30,64327952	36,43295039	41,32202313
PTET.51.1.G0020169				9,78E-002	NO	none	106,0879559	124,210749	133,9041319	97,91658314	67,39734564	47,96336734	87,26542835	124,9104834	119,15109	129,270408	154,2259018	126,6917798	120,7947142	102,2037112	93,62945509	60,11414666	107,3451817	50,21514458	51,9149096	54,05806772	41,86866695
PTET.51.1.G0020170	furin-like protease 2			1,08E-011	YES	Late induction	7,917341645	11,24939049	17,30761994	17,89524411	28,56207949	59,6783664	7,011681973	8,823001316	9,539009854	12,95977112	13,26887748	17,01499221	21,63899013	17,90788881	17,88259941	28,6608032	22,97661624	33,83059424	28,78030429	68,1332772	51,2234556
PTET.51.1.G0020171				2,36E-001	NO	none	275,3384898	387,5007871	422,4702229	276,9238625	202,6453758	236,127608	289,8788252	260,7981543	329,3861576	445,6154166	311,0865642	445,289744	511,0343604	222,7090172	331,1387078	247,3007847	156,1839057	155,9443305	251,1524825	207,4239214	264,8312947
PTET.51.1.G0020172	disulfide-isomerase 2	GO:0045454	cell redox homeostasis	4,49E-021	YES	Early repression	1208,752288	337,6783996	356,3410767	318,3815578	362,2488033	277,852777	1173,004134	1244,500442	364,8515403	310,505259	408,0068263	360,0505803	300,9658236	336,4086824	300,3544331	413,8680137	324,9740027	384,2683794	325,8848173	304,5423615	251,1631926
PTET.51.1.G0020173				0,000172751	YES	Early repression	114,7903105	61,4878506	31,42029735	17,12023184	63,05854488	29,71185351	101,4868343	128,0937868	66,64779117	56,32791003	46,28964855	21,83537462	26,13586889	12,53521673	21,70524695	31,08208554	59,69398271	99,85420424	61,60390704	41,99117674	17,43253029
PTET.51.1.G0020174				0,215445587	NO	none	12,72571101	20,21371699	24,70217132	12,60619832	33,17427563	18,01324112	3,533608745	21,91781328	14,25492484	26,17250915	31,68203233	13,07669064	29,34779098	6,255871269	18,95652537	49,63820702	8,649028485	36,83353463	37,57633239	9,926654583	26,09982765
PTET.51.1.G0020175				0,486765379	NO	none	34,4420586	35,60903131	43,4124803	36,03736753	29,81982426	23,81268807	41,19971768	27,68439953	39,57231162	31,64575099	44,63500297	22,86993276	62,73250518	19,45056919	52,62416588	14,46877869	15,68659315	57,26086606	31,86305915	20,57577311	27,04960304
PTET.51.1.G0020176				9,00E-001	NO	none	1,598922444	0	0	0,608494582	1,507531068	2,336143474	0	3,197844888	0	0	0	0	0	1,216989165	0	0	0	3,371967426	2,658156847	1,287391268	3,38489568
PTET.51.1.G0020177				1,03E-006	YES	Late induction	26,79879838	43,77513985	81,93329394	137,5531986	133,5520001	142,1270358	24,29545584	29,30214093	49,78298705	37,76729265	65,04674771	57,4420295	123,3111046	107,5311778	167,5752194	137,4637471	178,4001326	119,176617	99,16750382	166,8359629	117,4181087
PTET.51.1.G0020178				1,32E-003	YES	Late induction	12,85650876	16,9633065	20,34040408	32,58490065	42,22762034	29,32363293	16,59766527	9,115352252	15,14494803	18,78166498	15,5013792	19,19448269	26,32535035	19,5895782	45,5802231	41,89502877	63,75904671	22,47437608	40,7820298	33,67458854	24,97267731
PTET.51.1.G0020179	proprotein convertase subtilisin/kexin type 5			6,37E-006	YES	Late induction	9,509354042	13,30397985	14,0368611	18,39366004	24,56513994	26,21175021	8,760697975	10,25801011	13,80688976	12,80106995	15,42900565	14,05985855	12,62171909	22,94827138	13,83904869	21,34809756	20,42200017	27,6260748	28,86438722	26,45226772	25,9712327
PTET.51.1.G0020180				0,013834206	NO	none	274,6174138	162,0202669	205,0453462	255,6334686	306,8596005	246,7468651	305,5678992	243,6669283	163,556061	160,4844729	218,5512099	206,1863804	190,3984483	299,7709608	211,4959764	353,8826292	300,4474975	329,8869239	243,2213515	247,0053925	246,4883377
PTET.51.1.G0020181				1,66E-002	NO	none	253,6526746	256,6640561	282,6720489	325,3766482	382,4233991	322,1617721	205,7127628	301,5925863	277,3403301	235,9877821	372,3737779	302,2024504	173,4399184	356,466861	294,2864355	412,6637166	422,1365934	395,9889497	298,9043368	353,7391399	290,5844042
PTET.51.1.G0020182				2,67E-005	YES	Late repression	61,83200661	102,4779254	167,5103421	153,936935	16,94515351	18,57726802	60,3539044	63,31010882	117,3037976	87,65205321	205,5755578	180,6502372	116,3052312	138,2765299	169,59734	28,0528249	5,793140434	22,49432174	11,44032697	17,73039339	19,42414266
PTET.51.1.G0020183				0,289032864	NO	none	796,700106	984,282728	944,5911871	826,838362	934,7816706	809,974831	790,418221	802,981991	1032,032567	936,5328893	1101,383863	977,7439761	754,6457221	715,2926358	938,3840883	714,0974741	1271,06349	901,15593	852,8097878	829,3652613	790,5844007
PTET.51.1.G0020184	phytochrome-associated serine/threonine-protein phosphatase			0,001804196	YES	Intermediate peak	2419,468259	4018,586823	4888,986746	4956,420932	4726,643787	3512,675952	2626,296966	2212,639551	4095,369351	3941,804295	4387,954387	4528,187539	5750,818313	4965,593619	4947,248244	5811,958572	6476,947967	3295,966088	3321,702522	3844,989379	3180,362526
PTET.51.1.G0020185	ras-related rabg3e	GO:0007264	small GTPase mediated signal transduction	0,183570457	NO	none	57,6795504	64,93581984	106,3465495	120,8779499	91,22360734	86,32670264	41,21771669	74,14138411	57,9591739	71,91246579	125,6485319	65,58911546	127,8020011	125,5109795	116,2449202	81,06055826	182,940744	73,7976947	27,09543234	94,17528656	78,47811873
PTET.51.1.G0020186	ras-related rab-35	GO:0007264	small GTPase mediated signal transduction	9,86E-003	YES	Intermediate peak	126,6730629	296,1615526	190,8466902	252,1069416	282,735068	164,175805	143,4674638	109,878662	271,2315959	321,0915092	195,1044766	171,5792761	205,8563178	350,0155625	154,1983208	468,5080423	212,6931233	190,9570009	258,7821055	158,9185146	169,4330953
PTET.51.1.G0020187	myb-related			0,00022839	YES	Late repression	192,417853	286,3635966	340,4545601	275,984225	84,96794841	75,89536811	192,3664314	192,4692747	290,2619014	282,4652919	378,4052891	400,9880893	241,970302	233,8727306	318,0957194	71,48090789	57,9601985	90,05463766	120,3760496	56,80532284	94,98541337
PTET.51.1.G0020188				9,46E-002	NO	none	783,8982475	752,8262152	724,3378915	821,3160953	1013,594372	973,6356692	650,0711743	917,7253207	781,6809905	723,9714398	863,2426448	672,6527182	637,1183114	831,4548991	811,1772914	1038,618062	942,7793945	1149,411994	923,5680377	974,2174127	973,0539256
PTET.51.1.G0020189				6,02E-021	YES	Early repression	1826,436946	444,3725348	277,2543819	327,1910564	458,7956795	327,1441334	1993,711603	1659,16229	449,4246414	439,3204282	336,8554092	268,4099325	226,4978038	343,1033752	311,2787377	411,6216263	386,3019955	543,6364273	493,6226691	254,2835281	400,0047386
PTET.51.1.G0020190				0,577859588	NO	none	413,4171349	438,7053068	367,8369413	374,3274985	365,2986168	321,7478065	420,2596507	406,5746191	453,5760062	423,8346075	411,0749601	385,3381861	307,0976776	462,5239469	286,1310501	317,9103214	308,4411679	439,4495803	395,3933976	273,1890353	370,3065778
PTET.51.1.G0020191				0,039844688	NO	none	32,06985225	44,99581833	54,78526693	50,36890748	49,23118567	44,38640238	26,98785944	37,15184506	46,02446961	43,96716705	54,9372544	56,05113897	53,36740742	49,24170476	51,4961102	48,83951871	39,54418628	67,54269253	40,99834515	48,9958345	39,77697026
PTET.51.1.G0020192	cytochrome c			0,004323019	YES	Intermediate peak	162,8434178	315,325176	351,8561386	533,9407524	450,3804748	288,4178892	218,3752925	107,311543	324,3729806	306,2773714	324,0243062	267,4806698	464,0634398	615,3085316	452,5729732	380,7517481	875,7863855	313,0612056	231,9225601	296,6508315	280,1849469
PTET.51.1.G0020193				1,61E-003	YES	Late induction	2,503707852	10,56252379	19,65078329	15,46635291	32,3364499	18,50323603	2,820548684	2,18686702	4,876444499	16,24860309	20,54714765	5,218948284	33,18625393	4,993475721	25,93923011	24,7634553	43,72348929	36,31858413	24,54027089	18,48820869	18,51826336
PTET.51.1.G0020194	gamma carbonic anhydrase 2, mitochondrial			0,000246829	NO	none	7453,608142	5421,241267	5493,87362	5449,083266	6644,519357	9460,502973	7486,239792	7420,976492	5300,021259	5542,461276	5057,914084	5241,710066	6181,996711	5496,037977	5402,128554	6602,051966	6504,336687	6405,743162	7065,945615	8851,406176	10069,59977
PTET.51.1.G0020195				0,05572885	NO	none	48,82523926	60,55393993	63,79505333	27,59714513	32,6152456	26,25058465	46,42595109	51,22452742	53,51052795	67,59735191	79,5479843	78,4694247	33,367751	33,98327799	21,21101227	37,62498588	37,1496951	30,65642493	25,02987648	27,58891366	24,91225565
PTET.51.1.G0020196	parkin coregulated gene homolog			0,000651932	NO	none	2884,609216	2228,824074	2540,911739	2503,884937	1869,28707	1768,562237	2951,743143	2817,475288	2312,607216	2145,040932	2506,466324	2560,416028	2555,852864	2742,395973	2265,3739	2249,566158	1823,384084	1644,659476	1759,538564	1847,282579	1689,841895
PTET.51.1.G0020197				1,09E-001	NO	none	142,8922745	262,8231384	191,9351522	104,0538144	86,82859578	94,73615701	144,6496893	141,1348597	315,6500263	209,9962505	249,5471707	165,4015522	160,8567338	93,51476819	114,5928606	38,52732929	99,45265312	105,6353749	103,6990258	76,09580172	113,3765123
PTET.51.1.G0020198				4,30E-006	YES	Early peak	7,661106055	100,3889537	66,81859476	22,77406802	16,84558543	17,43879043	1,920556814	13,4016553	121,7498052	79,02810226	105,4697275	65,74281266	29,24324414	32,30130783	13,2468282	23,60656716	9,401692032	17,66421867	16,70986384	14,38733448	20,49024637
PTET.51.1.G0020199				3,70E-025	YES	Late induction	197,5335239	380,4761854	469,3578384	660,6184191	1018,039963	1412,061403	236,2903308	158,7767171	394,2563214	366,6960494	474,1536359	381,0018972	552,9179822	669,3222699	651,9145684	1027,395448	1184,251593	999,0132115	861,4995992	1451,907897	1372,21491
PTET.51.1.G0020200	peptide methionine sulfoxide reductase msrb	GO:0055114	oxidation-reduction process	0,087890772	NO	none	103,369178	64,18642942	67,07734717	49,23921481	106,8985411	79,88772403	112,5192051	94,21915083	76,51685185	51,85600699	100,8837523	58,29537225	42,05291695	39,8406113	58,63781832	51,36977239	124,8513307	118,6673152	132,7057463	67,43258737	92,34286069
PTET.51.1.G0020201				0,231858584	NO	none	146,1074205	196,8110993	144,5471604	157,1909264	120,533733	119,1237792	127,1986613	165,0161798	209,8126483	183,8095503	176,792551	144,5515708	112,2973594	171,9966136	142,3852391	148,1686647	113,5850652	127,4303673	92,95083496	112,0753024	126,172256
PTET.51.1.G0020202	calmodulin			0,0147842	NO	none	240,170735	134,6578352	151,6436249	113,349734	119,0764443	87,82286686	263,1826367	217,1588333	173,9358803	95,37979021	186,7172366	109,4576735	158,7559647	89,76755011	136,9319178	86,91449973	128,047677	153,9714109	107,3721897	90,43861885	85,20711487
PTET.51.1.G0020203		GO:0006614	SRP-dependent cotranslational protein targeting to membrane	3,82E-003	YES	Late repression	320,5111165	121,1089879	187,6185408	168,7914265	182,4319896	103,0761753	354,8105602	286,2116729	171,4304107	70,7875651	188,7833921	135,945425	238,1268055	161,7971492	175,7857037	210,8209605	248,5466305	156,025544	114,3348233	97,32457922	108,8277714
PTET.51.1.G0020204	atp-binding cassette sub-family g member 2			7,73E-003	YES	Early repression	2094,336336	857,4449663	825,3336806	846,5735073	1780,401246	1345,820181	2052,185665	2136,487006	859,6256595	855,264273	996,6068659	1048,825136	430,5690399	869,6760671	823,4709476	1074,018702	1022,938335	2469,379449	2555,268498	996,6518394	1694,988522
PTET.51.1.G0020205	methyltransferase-like 5			2,51E-005	YES	Early repression	212,620159	89,2848327	43,32210411	59,50883919	122,8008546	95,69787537	267,1144585	158,1258595	89,45045682	89,11920857	30,34111417	43,41386248	56,21133567	62,30740079	56,71027758	68,13680713	67,73624604	182,5978415	172,7325237	62,53175235	128,8639984
PTET.51.1.G0020206				0,313059785	NO	none	34,37035876	11,48928705	21,56581621	27,2814991	22,287562	8,287394481	42,05961047	26,68110705	19,83186243	3,14671167	36,42470738	17,68731713	10,5854241	13,53854208	41,02445612	13,42796482	40,55491776	35,16736544	0	7,160869365	9,413919598
PTET.51.1.G0020207	calcium-dependent kinase 20	GO:0006468	protein phosphorylation	8,10E-002	NO	none	100,0497309	111,4492285	54,11260509	158,8538229	335,3326572	94,57312027	111,658426	88,44103584	117,1239345	105,7745226	59,86912782	66,88652111	35,58216633	179,1911632	138,5164826	91,68487472	54,39793394	565,4505146	629,7973054	36,85835729	152,2878832
PTET.51.1.G0020208				8,93E-036	YES	Late repression	220,9287845	223,999748	319,0877465	327,9011002	7,932871457	25,41871162	235,6626726	206,1948965	229,1359018	218,8635941	319,4480586	348,9649361	288,8502449	270,3741077	385,4280928	4,045604785	11,2785866	6,861715504	9,545578944	13,5610603	37,27636295
PTET.51.1.G0020209				0,070702338	NO	none	11,28604117	17,36753144	16,92847684	27,94689056	13,98739932	9,091958747	9,1990107	13,37307163	13,91614235	20,81892054	19,97502907	14,89356174	15,91683972	35,62529982	20,26848129	19,18149179	14,07245951	12,6911114	10,00453457	9,690737747	8,493179747
PTET.51.1.G0020210				0,917272109	NO	none	0	5,334039056	0	10,12313714	2,337386511	0	0	0	4,393725751	6,274352361	0	0	0	20,24627429	0	0	0	9,349546045	0	0	0
PTET.51.1.G0020211		GO:0009966	regulation of signal transduction	0,001905256	YES	Late induction	0,575084134	5,678353278	12,13502159	11,20136732	13,53620969	11,99488184	0	1,150168268	7,694201344	3,662505211	14,13175558	10,97948554	11,29382365	14,44457069	7,958163953	7,814505469	16,94448033	23,64950031	5,736352629	6,945536619	17,04422707
PTET.51.1.G0020212	udp-glucose 4-epimerase	GO:0006012	galactose metabolic process	0,291105362	NO	none	256,9097851	248,115005	203,2327304	208,001549	233,1463408	174,9893592	280,4839983	233,335572	245,5861446	250,6438654	209,7911418	214,9457562	184,9612932	205,659523	210,343575	229,3451417	268,1281596	230,2940815	204,8179802	193,8848209	156,0938975
PTET.51.1.G0020213				0,009317921	YES	Early peak	6,159774191	24,16838494	16,31405966	9,044471924	14,39156205	10,10918532	3,152793768	9,166754614	29,52550669	18,81126319	19,4340286	19,6887767	9,819373675	13,25648912	4,832454731	13,14821555	11,57539151	18,36517973	14,4774614	11,80915299	8,409217652
PTET.51.1.G0020214				0,623103923	NO	none	515,3262072	600,2171352	491,2432451	417,0730542	591,0858493	749,8179353	788,8487056	241,8037088	445,5512519	754,8830185	337,7766676	664,3503709	471,6026968	303,905013	530,2410954	216,2881458	977,1720432	372,8131485	798,0700596	439,2820394	1060,353831
PTET.51.1.G0020215				1,60E-002	NO	none	102,9481068	121,0518198	149,8214319	113,7539769	106,9364909	145,1914486	95,73354051	110,1626731	109,8431438	132,2604958	148,5586206	155,4973421	145,4083331	121,9377883	105,5701655	111,4338434	98,95949947	111,8226956	105,5299252	134,6707023	155,7121949
PTET.51.1.G0020216				1,54E-002	NO	none	197,3017922	184,7711426	452,0911746	457,6604938	190,2771677	129,032153	223,5719277	171,0316567	219,894521	149,6477643	551,2448398	427,4714394	377,5572447	606,9084591	308,4125286	300,9757399	201,8653189	171,8145251	86,45308702	128,4035509	129,6607552
PTET.51.1.G0020217				4,46E-020	YES	Late induction	24,19480669	35,41639917	79,5269269	433,2700677	356,8340893	232,4425588	28,70301233	19,68660105	34,03739716	36,79540119	86,29843624	91,9212743	60,36107018	493,0087721	373,5313632	591,2370029	390,0045174	236,9180711	209,1767656	294,1030948	170,7820227
PTET.51.1.G0020218				3,61E-012	YES	Early peak	82,21270734	359,5563631	280,4548043	266,789921	180,4444902	190,9181421	69,30935059	95,11606408	337,5180236	381,5947027	226,8189135	272,5211149	342,0243843	314,7375367	218,8423053	232,4517579	165,6864762	161,492159	162,1475677	199,2477379	182,5885463
PTET.51.1.G0020219				0,954792978	NO	none	1,663974488	0	0	0	0,510143881	1,55815213	3,327948977	0	0	0	0	0	0	0	0	0	0	2,040575526	0	3,116304261	0
PTET.51.1.G0020220				9,01E-002	NO	none	44,81888169	46,58590333	75,17563829	64,17462428	67,02508888	79,138594	34,58947837	55,04828502	52,71994013	40,45186653	88,24317145	61,05451981	76,22922361	70,10016098	58,24908758	51,14674877	50,87197507	82,0453109	84,03632079	89,92409379	68,35309421
PTET.51.1.G0020221				3,98E-005	YES	Early repression	200,0847947	85,56065362	115,4463364	127,6655856	138,5956517	130,131683	174,9128723	225,2567171	84,8861006	86,23520663	118,6507795	98,19620818	129,4920216	141,4101594	113,9210118	161,1745958	108,0253605	161,3732452	123,8094051	142,4914361	117,77193
PTET.51.1.G0020222	soluble guanylate cyclase 88e	GO:0009190	cyclic nucleotide biosynthetic process	0,003546258	YES	Late induction	36,55809349	27,58288586	31,69851433	44,409554	50,27846477	66,03057751	30,27855513	42,83763184	29,86207154	25,30370019	33,75944599	34,65485263	26,68124438	46,83520895	41,98389905	46,86376382	44,6959472	53,87878907	55,67535899	66,35176263	65,70939239
PTET.51.1.G0020223				0,013945689	NO	none	215,2251624	112,2419645	146,0787733	121,1713758	144,7570115	127,3457552	198,7422309	231,7080939	116,6561182	107,8278109	141,8924959	138,9235783	157,4202457	115,9807053	126,3620462	91,76823587	188,5748001	133,596205	165,088805	144,7467713	109,9447392
PTET.51.1.G0020224				0,811763605	NO	none	475,6023542	442,7753133	474,3968767	512,7237592	498,4326647	587,1177155	541,3776153	409,8270932	380,0675914	505,4830353	346,9467629	567,3421488	508,9017183	372,9243324	652,5231861	375,9278531	517,1911493	447,8344766	652,7771796	631,3807999	542,8546312
PTET.51.1.G0020225				0,667616679	NO	none	641,3192632	682,4207596	662,3249556	615,7990518	693,1760359	801,0686874	678,2315344	604,406992	609,8137485	755,0277707	610,3043845	609,2509158	767,4195664	563,0004237	668,5976798	815,3658503	672,753813	683,3325935	601,2518868	853,8255379	748,311837
PTET.51.1.G0020226				0,203359709	NO	none	156,0977781	98,50192926	143,4176334	133,8142061	130,0666462	123,0253634	108,94417	203,2513862	96,13876237	100,8650961	132,5908058	148,0373396	149,6247548	88,90278764	178,7256245	110,5944626	152,7721946	125,2510228	131,6489047	137,0836521	108,9670747
PTET.51.1.G0020227				0,07317127	NO	none	100,6875881	65,73647061	62,15845178	126,1984818	160,5209332	140,5013053	95,07290991	106,3022662	68,05556115	63,41738007	54,95837032	57,40427922	74,11270579	120,4790228	131,9179409	101,9222055	114,3112118	242,9989414	182,851374	147,128236	133,8743745
PTET.51.1.G0020228				0,095414392	NO	none	47,18145523	90,12719372	270,0650351	137,3800986	142,2762739	236,1104052	58,2391071	36,12380337	107,402185	72,85220242	43,0787634	286,6459021	480,4704398	224,7711377	49,9890595	390,6480932	58,92017183	69,99174053	49,54509012	170,1502126	302,0705979
PTET.51.1.G0020229	calcium-dependent kinase 2	GO:0006468	protein phosphorylation	0,088608916	NO	none	11,04146626	23,83868908	17,6234099	26,83602129	21,28172353	21,35201226	8,657706217	13,4252263	28,43977336	19,2376048	20,86151716	20,02452628	11,98418627	29,12230782	24,54973476	34,20526826	8,476405067	26,5429301	15,9022907	17,8356409	24,86838361
PTET.51.1.G0020230				2,40E-002	NO	none	87,88131484	166,1316612	217,0452184	253,571227	90,15287867	80,86658869	117,2016814	58,56094832	90,05773278	242,2055896	134,2714703	284,3300314	232,5341534	149,8559639	357,28649	91,46584731	104,1226038	71,86374677	93,15931682	63,41001713	98,32316024
PTET.51.1.G0020231	nephrocystin-4	GO:0090090	negative regulation of canonical Wnt signaling pathway	1,90E-005	YES	Late repression	200,0495586	129,7067472	129,8823776	125,8709387	90,08386153	90,45633602	193,5330328	206,5660844	139,9594782	119,4540161	160,0342219	138,9382051	90,67470586	142,6694878	109,0723895	123,2990004	73,8234759	90,92690384	72,286066	101,4978119	79,4148602
PTET.51.1.G0020232				0,129765646	NO	none	272,888816	171,4339451	160,0000077	228,7487509	280,4790736	262,0062066	298,7251298	247,0525022	143,4626812	199,4052089	171,1164121	113,6188451	195,2647659	205,6679578	251,829544	375,9210124	398,0835169	203,5191421	144,3926229	338,7809186	185,2314945
PTET.51.1.G0020233	serine/threonine phosphatase 2a regulatory subunit b''beta			2,57E-001	NO	none	161,6396053	142,267841	114,7897797	145,9916816	142,1474444	115,0717328	190,6547087	132,6245019	148,8950263	135,6406557	132,7975272	110,4480259	101,1237859	171,1326371	120,8507261	154,0911267	172,2700263	125,0965288	117,1320956	105,1156794	125,0277863
PTET.51.1.G0020234	probable succinate dehydrogenase [ubiquinone] flavoprotein subunit, mitochondrial	GO:0055114	oxidation-reduction process	1,22E-008	YES	Late repression	3647,182779	2762,139008	2388,435888	2029,330381	1758,976617	2227,979111	3626,347811	3668,017746	2684,063414	2840,214602	2064,376799	2465,787229	2635,143638	2027,796822	2030,863941	1847,115388	2057,019191	1512,758735	1619,013155	2465,465572	1990,49265
PTET.51.1.G0020235				0,856407049	NO	none	0,823275336	5,285471004	1,067289478	2,186279619	0,650341723	0,675649989	1,646550672	0	3,795626958	6,77531505	0,922676989	0	2,279191446	4,372559238	0	0	0	1,009604121	1,591762771	0	1,351299977
PTET.51.1.G0020236				0,067445522	NO	none	87,82309367	127,7638038	160,7663669	86,68131119	120,1776801	167,4144076	112,7208524	62,9253349	131,221218	124,3063895	136,4371392	202,3137461	143,5482154	55,87681434	117,485808	148,4475949	114,0390422	93,99812421	124,2259591	194,2161236	140,6126915
PTET.51.1.G0020237	zinc finger 36, c3h1 type-like 3			3,97E-001	NO	none	53,30870262	45,29284292	50,21182531	48,10969282	38,49334575	101,6784702	65,46370519	41,15370004	46,90348586	43,68219998	26,76931213	73,65983971	50,2063241	50,1173597	46,10202594	55,92152437	60,62835157	15,18808113	22,23542594	82,83846769	120,5184728
PTET.51.1.G0020238	fatty acyl-coa synthetase b	GO:0008152	metabolic process	1,56E-007	YES	Early repression	445,9405807	180,7716004	193,495409	305,5706137	376,8718946	171,9203793	390,89299	500,9881713	200,6964559	160,8467449	217,3851312	183,5600431	179,5410527	326,0946532	285,0465741	325,5111895	363,3786431	425,2524809	393,3452648	178,5800798	165,2606789
PTET.51.1.G0020239				0,087077133	NO	none	174,4397085	170,2822651	200,0101207	173,8856428	221,4961804	223,9375575	139,9803177	208,8990993	164,1968412	176,367689	207,208447	227,7797259	165,0421891	189,7029048	158,0683808	242,8050086	218,8134651	214,1971332	210,1691146	238,9565536	208,9185613
PTET.51.1.G0020240	vacuolar protein-sorting-associated 33 homolog	GO:0016192	vesicle-mediated transport	0,617763302	NO	none	20,83912427	21,7168758	22,13911552	19,42578624	26,95456539	30,09285062	22,71325177	18,96499677	26,1792826	17,25446899	24,47657012	8,082121301	33,85865515	20,10567516	18,74589731	36,81500354	34,21171267	18,21213657	18,57940879	22,90483632	37,28086493
PTET.51.1.G0020241	vacuolar sorting-associated 33b	GO:0016192	vesicle-mediated transport	0,033999098	NO	none	39,06142948	51,81848333	48,7408303	64,72036298	70,35119839	55,3065781	44,49035237	33,63250659	48,71557994	54,92138672	57,34139715	38,07386586	50,80722789	68,91967817	60,52104778	94,72295341	46,28109672	79,11154346	61,28919998	60,40835952	50,20479668
PTET.51.1.G0020242	snf1-related kinase catalytic subunit alpha kin10	GO:0006468	protein phosphorylation	1,37E-002	NO	none	101,7255722	142,2666027	169,8904127	183,2686809	106,6131146	154,0987412	103,0823872	100,3687571	115,35885	169,1743554	147,7689836	188,518656	173,3835986	150,6654618	215,8718999	105,2358367	129,0885014	83,78511725	108,3430032	161,6261777	146,5713046
PTET.51.1.G0020243	40s ribosomal s12	GO:0006412	translation	4,21E-024	YES	Late repression	18415,70658	6475,966549	4152,070228	2266,585012	2556,202698	3132,564914	18775,76755	18055,64561	6800,088343	6151,844755	3935,504297	4083,141863	4437,564524	1779,183768	2753,986255	1653,590103	2249,563453	3289,316548	3032,340686	3264,076275	3001,053553
PTET.51.1.G0020244				3,27E-010	YES	Early peak	21,30446203	148,9317139	121,528238	65,39883379	24,88348653	23,65559127	21,47543174	21,13349232	163,2717721	134,5916557	125,8960339	119,2099625	119,4787175	54,83642905	75,96123852	23,2057803	12,13021986	35,4521526	28,74579335	26,2972701	21,01391245
PTET.51.1.G0020245				0,02799648	NO	none	191,591569	326,516805	284,591016	209,7392361	254,4717578	238,7260039	145,355311	237,8278269	313,5149169	339,5186932	271,9082834	271,9218382	309,9429265	220,438407	199,0400652	218,6379565	218,8735739	289,0058275	291,3696734	208,1701837	269,2818242
PTET.51.1.G0020246				0,147521152	NO	none	18,57795602	123,7563427	44,50223914	25,80121458	93,86254584	49,85476978	0	37,15591204	89,75754034	157,7551451	114,1307498	11,08405207	8,291915547	42,42076518	9,18166399	105,1857244	9,774775049	190,9978692	69,49181471	11,21869534	88,49084422
PTET.51.1.G0020247				0,06364921	NO	none	95,18491806	92,09433282	100,3508209	141,4661522	150,5771395	78,64872856	68,81295767	121,5568784	93,11192531	91,07674032	121,4463017	106,8166332	72,78952792	162,6438332	120,2884712	188,0975227	136,5960388	159,3133383	118,3016583	103,2980393	53,99941784
PTET.51.1.G0020248				0,661264801	NO	none	0	3,138375536	0	2,086741816	4,420657865	0	0	0	6,276751073	0	0	0	0	0	4,173483632	14,34350787	0	3,339123587	0	0	0
PTET.51.1.G0020249				0,645367784	NO	none	5,290194092	5,161141061	2,097991724	7,173174992	2,599265961	1,752921147	1,8719713	8,708416884	1,078816591	9,243465532	6,293975172	0	0	0	14,34634998	6,574107776	1,527308601	2,295647466	0	3,505842293	0
PTET.51.1.G0020250				0,025351314	NO	none	36,40550756	89,78372359	56,99914871	67,64987167	67,38908315	38,9364421	30,12467109	42,68634403	107,7569404	71,81050679	73,34482051	45,16911393	52,4835117	82,7572731	52,54247023	82,08134564	83,90486097	69,42674881	34,14337717	43,77236621	34,100518
PTET.51.1.G0020251				0,881008576	NO	none	0	2,453242037	1,801344053	0	1,308590173	0	0	0	0	4,906484074	3,340877817	0	2,063154342	0	0	5,234360693	0	0	0	0	0
PTET.51.1.G0020252	deoxycytidylate deaminase			0,001397397	YES	Early repression	321,2754486	140,5947107	175,0471481	254,8279553	342,5659212	379,3130129	330,7844652	311,766432	151,6544049	129,5350165	157,7985095	208,1916525	159,1512823	314,579208	195,0767027	454,5195452	263,8615963	324,9721246	326,9104187	348,8981351	409,7278906
PTET.51.1.G0020253		GO:0006750	glutathione biosynthetic process	0,204336062	NO	none	6,87171509	24,84984521	24,12327849	7,645913787	8,286123183	31,52136836	7,741321312	6,002108868	17,84528613	31,8544043	15,18300472	14,32400575	42,86282498	3,426292572	11,865535	13,59323208	6,316008493	9,493385215	3,741866946	21,74700943	41,2957273
PTET.51.1.G0020254				1,37E-001	NO	none	21,54149743	29,74734959	32,7882118	46,75995225	29,61456215	27,81906317	22,84242022	20,24057465	27,26845359	32,22624559	30,17189655	24,15202007	44,04071876	25,99716154	67,52274296	40,10973149	18,63673064	25,01094516	34,70084133	16,80621675	38,83190959
PTET.51.1.G0020255				4,61E-004	YES	Intermediate peak	21,50759596	41,50833214	131,1797049	96,51705279	56,22768673	60,48493384	4,337809356	38,67738257	43,74787278	39,2687915	130,0465491	116,3825467	147,1100189	88,31564474	104,7184608	57,12672964	99,09599533	37,23698511	31,45103683	42,65038487	78,31948281
PTET.51.1.G0020256				8,59E-007	YES	Intermediate peak	188,1727962	654,4318476	579,1239962	610,3741799	236,4151434	230,2035014	187,1548255	189,1907668	663,5270583	645,3366369	614,6523099	473,4205291	649,2991496	654,2863781	566,4619817	262,0729066	330,519936	201,913219	151,1545122	232,9305388	227,476464
PTET.51.1.G0020257				6,37E-003	NO	none	108,872759	54,39265614	50,81925539	55,61485041	61,13650259	52,39453853	95,97690795	121,7686101	54,71990149	54,0654108	58,67186648	49,38304717	44,40285253	34,52852979	76,70117103	53,17222054	64,48719402	67,34648528	59,54011052	57,19200255	47,59707451
PTET.51.1.G0020258		GO:0006487	protein N-linked glycosylation	2,26E-009	YES	Early repression	317,6234809	114,7106556	74,79831961	89,73899655	143,7577112	155,2662593	352,6302675	282,6166943	95,12459926	134,2967119	65,51740358	82,71721761	76,16033763	84,12467845	95,35331464	143,8200437	102,023	134,5623656	194,6254353	121,1920195	189,3404992
PTET.51.1.G0020259	proteasome subunit beta type-7-a	GO:0051603	proteolysis involved in cellular protein catabolic process	4,21E-016	YES	Late repression	1279,927736	920,7518633	551,4944488	377,4532842	392,7846454	321,1596377	1366,495002	1193,360469	916,8671824	924,6365443	556,3380407	621,8479213	476,2973842	356,989454	397,9171144	317,258707	497,0760606	347,8581102	408,9457037	332,6013206	309,7179548
PTET.51.1.G0020260	dnaj homolog subfamily b member 6-a			0,195409779	NO	none	1712,603334	2126,976626	1594,717034	1616,16713	1993,671349	1934,373528	1546,896538	1878,310129	2140,738075	2113,215178	1608,292285	1566,846301	1609,012517	1747,046	1485,28826	2018,971219	1743,225784	2069,619477	2142,868915	1864,761232	2003,985824
PTET.51.1.G0020261				0,492006964	NO	none	3,166697049	2,353781652	2,519102743	6,260225447	3,332309676	18,65014683	0	6,333394097	4,707563304	0	0	7,55730823	0	0	12,52045089	0	13,3292387	0	0	30,59644183	6,703851835
PTET.51.1.G0020262				0,825813087	NO	none	65,16634469	68,55012897	56,45610625	62,05963805	68,28656265	63,58462316	77,65214279	52,68054658	60,41372907	76,68652886	42,42605487	77,2291591	49,71310479	60,14518211	63,974094	30,67916962	72,85827699	96,41719359	73,1916104	36,35688304	90,81236328
PTET.51.1.G0020263				0,213062852	NO	none	38,03751967	38,48814107	31,35224765	23,10508596	32,07917322	5,786272757	65,86202687	10,21301247	22,77376175	54,2025204	33,21637159	24,37330822	36,46706314	5,830078984	40,38009294	0	37,61497205	52,49941431	38,20230652	6,167345605	5,405199909
PTET.51.1.G0020264	myosin light chain kinase	GO:0006468	protein phosphorylation	0,244993172	NO	none	418,4576195	289,7136441	385,5110483	516,289757	500,7977653	388,2118484	436,2339172	400,6813217	281,5455615	297,8817267	389,8339051	359,067982	407,6312579	614,8806129	417,6989011	709,5116067	544,5423539	381,0182985	368,1188022	454,0422914	322,3814054
PTET.51.1.G0020265				1,25E-002	NO	none	0	11,83427446	18,26950032	6,427164793	9,178308776	2,243739068	0	0	13,80885236	9,859696568	18,79800585	31,0353458	4,975149328	0	12,85432959	23,14085937	3,90991002	7,346071892	2,316393824	4,487478136	0
PTET.51.1.G0020266				1,71E-004	YES	Intermediate peak	16,47010658	28,14966024	119,5391853	81,65268651	92,67957716	112,8152743	17,59391207	15,34630108	29,15068046	27,14864002	57,92217711	130,2182341	170,4771448	73,97677144	89,32860158	131,2982644	122,0138004	32,36381323	85,04243059	146,2156884	79,4148602
PTET.51.1.G0020267				7,68E-072	YES	Intermediate peak	22,22959432	41,46831485	772,2326163	1718,294696	1631,296779	1154,204796	9,494073308	34,96511534	45,82324356	37,11338614	956,3042126	835,5388497	524,8547865	1683,974314	1752,615079	1747,323423	1896,813541	1469,907404	1411,142747	1372,438036	935,9715551
PTET.51.1.G0020268				0,434741417	NO	none	386,6774843	517,5100771	475,5781656	467,3536018	276,3994745	462,4771816	507,8450139	265,5099548	354,4272106	680,5929436	313,3000975	579,7575013	533,6768979	286,6347536	648,0724499	118,6261225	421,9444563	195,6911929	369,3361263	399,1985758	525,7557874
PTET.51.1.G0020269	casein kinase isoform epsilon	GO:0006468	protein phosphorylation	0,00616231	NO	none	57,64699438	93,32765936	83,50112489	102,1010382	112,519208	100,1755482	72,11844147	43,17554728	95,75006117	90,90525754	101,7997958	88,68046014	60,02311871	124,4455321	79,75654424	111,4067959	112,4666607	109,7112914	116,4920842	69,24165737	131,109439
PTET.51.1.G0020270				1,89E-001	NO	none	563,2855879	403,4031726	627,166784	577,2214429	571,8317668	364,6953675	503,8148677	622,7563082	463,6149569	343,1913883	809,6066144	619,1551486	452,7385889	610,2227071	544,2201788	647,2077623	456,2131885	678,0057053	505,9004111	405,2192756	324,1714593
PTET.51.1.G0020271	mitogen-activated kinase 3	GO:0006468	protein phosphorylation	0,01281971	NO	none	188,4986727	136,2605868	131,1669651	101,9043932	162,91074	129,7441926	223,9095768	153,0877686	134,3179025	138,2032711	132,3160606	125,2336466	135,9511882	106,3093205	97,49946591	130,4609349	171,8889447	160,3832929	188,9097876	99,11662872	160,3717565
PTET.51.1.G0020272	dynein light chain 4, axonemal	GO:0007017	microtubule-based process	3,78E-002	NO	none	207,1910907	171,2051859	190,6347967	113,3882043	110,6295717	80,42156464	197,3855639	216,9966174	179,9678299	162,4425418	269,0932336	141,7305019	161,0806545	125,1760284	101,6003802	82,76909462	153,8325254	131,8680118	74,04865502	68,96738938	91,8757399
PTET.51.1.G0020273	n-terminal amidase	GO:0006807	nitrogen compound metabolic process	0,000155609	YES	Late repression	906,9658876	699,0006786	887,033502	819,6065612	503,849335	346,1530348	1018,086741	795,8450339	718,5349063	679,4664508	811,2110617	821,9033511	1027,986093	849,355897	789,8572254	457,942727	372,0808219	584,0615807	601,3122104	295,1437255	397,1623441
PTET.51.1.G0020274				3,84E-002	NO	none	56,64308301	84,32113076	73,7012349	78,9324759	100,2390444	91,73619558	59,21382019	54,07234584	84,17477733	84,46748419	94,38329296	51,13040756	75,59000418	79,20613581	78,65881598	87,80147289	125,6099492	113,76422	73,78053549	69,00201736	114,4703738
PTET.51.1.G0020275				1,88E-017	YES	Early peak	5,77533851	164,4604151	82,33495903	23,24190657	8,391008416	5,225428353	6,939127654	4,611549366	173,1003301	155,8205001	118,3207815	61,44704989	67,23704569	23,69244864	22,79136451	12,18463474	4,852725202	7,901803099	8,62487062	5,569565062	4,881291643
PTET.51.1.G0020276				1,43E-002	NO	none	0	11,63102314	14,38541228	9,544899811	6,7627561	15,75336041	0	0	15,76010324	7,501943041	8,939269086	16,86703576	17,34993199	12,10375093	6,986048688	0	7,437328842	4,192051895	15,42164366	12,80394577	18,70277505
PTET.51.1.G0020277	40s ribosomal s30-a	GO:0006412	translation	5,13E-016	YES	Early repression	39433,29719	18206,0826	14022,46485	11997,28994	15831,95209	20094,71244	37409,31428	41457,2801	19011,90978	17400,25542	12805,51321	12677,60683	16584,27451	13987,79362	10006,78625	15713,31288	16363,99273	16715,75089	14534,75189	18053,70047	22135,72441
PTET.51.1.G0020278	probable aquaporin pip2-8	GO:0006810	transport	8,94E-002	NO	none	424,4243499	430,5773388	751,9673224	621,5710564	536,0514658	818,5546367	473,0181634	375,8305363	415,2301006	445,924577	484,1744813	672,01098	1099,716506	540,5684526	702,5736601	626,1550661	537,669524	411,2602995	569,1209738	837,8759016	799,2333718
PTET.51.1.G0020279	asparagine synthetase [glutamine-hydrolyzing]	GO:0008152	metabolic process	3,77E-062	YES	Late induction	17,64522241	54,34498881	183,7723191	362,7858331	943,7471577	2241,893995	14,81474061	20,47570421	55,68085629	53,00912133	132,8276911	128,718024	289,7712422	440,7426274	284,8290388	1059,208935	749,924946	966,442899	999,4118513	2994,667869	1489,12012
PTET.51.1.G0020280				1,00E+000	NO	none	0	1,678159141	0	0	0	0	0	0	3,356318282	0	0	0	0	0	0	0	0	0	0	0	0
PTET.51.1.G0020281				2,27E-052	YES	Early peak	22,64921196	2016,526956	1181,178375	372,1529709	9,335825257	6,774546049	26,28059986	19,01782406	2206,194953	1826,858959	1465,812469	1003,353711	1074,368946	423,3952764	320,9106655	12,30585077	14,29458747	10,7428628	0	4,921851019	8,62724108
PTET.51.1.G0020282				0,21636161	NO	none	11,24263872	21,30575812	41,09922534	15,09293427	33,70256975	36,90752337	20,24311033	2,242167106	28,3319557	14,27956055	51,85656786	21,40368676	50,03742141	10,23949504	19,94637349	25,38965762	96,73656687	7,092759068	5,591295436	59,57514076	14,23990597
PTET.51.1.G0020283				8,84E-002	NO	none	5869,892318	6014,335815	5712,300174	5805,872769	6609,595979	5693,30322	5685,960313	6053,824322	6396,713723	5631,957906	6694,537426	6247,660516	4194,702581	6210,771034	5400,974504	6991,028029	6887,703112	6712,238493	5847,414281	6010,245776	5376,360663
PTET.51.1.G0020284	mor1			7,60E-061	YES	Early peak	42,27641265	657,7298825	389,7535247	230,1399867	15,63425923	20,85831074	44,12287319	40,42995212	681,399293	634,0604721	403,2096177	323,9985051	442,0524514	235,1636789	225,1162944	18,96284215	15,85973435	16,08135679	11,63310364	17,91359006	23,80303143
PTET.51.1.G0020285				0,0500295	NO	none	60,35965957	142,420678	119,3678785	88,34607886	54,00057245	47,57693728	67,99809261	52,72122654	169,8115628	115,0297933	150,2993711	150,2837691	57,52049524	86,94346016	89,74869756	19,90000192	58,56058926	71,80619823	65,7355004	42,4491175	52,70475707
PTET.51.1.G0020286				0,20020663	NO	none	14,0319975	36,22535148	33,3636702	28,38494704	29,36336559	19,226461	11,00260682	17,06138818	31,70399776	40,7467052	22,60693123	25,44807873	52,03600063	14,60919209	42,16070199	12,87988462	13,46525134	32,60756401	58,50076238	18,8886197	19,56430229
PTET.51.1.G0020287	uncharacterized c11orf65			1,97E-002	NO	none	126,1658158	173,6863183	213,7432604	152,2366926	201,0954136	233,3195317	127,8843796	124,4472521	166,9524629	180,4201737	222,3000692	182,3004622	236,6292497	137,4604411	167,012944	185,6026112	258,7172048	187,2333884	172,82845	274,9394994	191,699564
PTET.51.1.G0020288	probable e3 ubiquitin-protein ligase herc4			3,04E-035	YES	Late repression	317,113789	368,6746988	500,4975182	525,3908046	19,13229068	36,18302897	298,3983947	335,8291833	356,1947357	381,154662	500,1117341	581,9127337	419,4680868	502,6888267	548,0927825	22,03152857	13,79743833	15,38661199	25,31358385	20,43300972	51,93304821
PTET.51.1.G0020289				0,51084679	NO	none	18,92671199	20,07464094	22,2208556	19,61625362	18,56647898	30,79237282	16,11876791	21,73465607	19,38624398	20,7630379	24,74110798	18,15438055	23,76707827	24,19401579	15,03849144	30,14933438	12,00745347	12,46172084	19,64740722	23,62488489	37,95986075
PTET.51.1.G0020290				2,54E-002	NO	none	57,55658035	68,53180119	85,59236167	74,82323687	65,70784721	66,62872379	58,63703498	56,47612571	70,52349613	66,54010625	86,12577955	99,06331425	71,58799121	79,30865406	70,33781968	61,3938681	52,59530813	66,10188605	82,74032658	57,63629091	75,62115668
PTET.51.1.G0020291	bub3-interacting glebs motif-containing znf207			6,37E-016	YES	Late repression	1688,319493	626,6553801	560,7326005	387,9905377	376,0904776	520,2313449	1303,633399	2073,005587	592,1741761	661,1365842	512,9901349	643,368864	525,8388028	352,8063638	423,1747116	300,7166131	464,059865	332,2097363	407,375696	575,3746718	465,0880179
PTET.51.1.G0020292				2,53E-025	YES	Early peak	8,272398111	182,8644372	274,6980817	156,1843297	12,70238549	11,56008441	10,72433686	5,820459366	197,1558013	168,573073	290,2633256	256,9742507	276,8566687	171,8257976	140,5428618	22,59744463	5,249879183	10,52122829	12,44098985	9,038079365	14,08208945
PTET.51.1.G0020293	pro-cathepsin h	GO:0006508	proteolysis	0,372193932	NO	none	66,37906372	64,21553546	53,37442071	46,64607024	45,05416693	80,58593363	38,18442637	94,57370106	69,07336983	59,35770109	51,11599398	45,13994224	63,86732591	59,15121451	34,14092596	69,84296625	15,5770024	57,8828346	36,91386447	71,51208833	89,65977892
PTET.51.1.G0020294	ras-related gtp-binding			0,197263183	NO	none	582,8291914	525,3034942	465,5780026	440,8272013	597,8477419	616,7604772	588,095703	577,5626799	575,8402102	474,7667782	526,6538371	385,5236633	484,5565074	441,2533956	440,4010069	609,7587408	617,8214898	691,6624324	472,1483047	690,2045066	543,3164478
PTET.51.1.G0020295				1,48E-001	NO	none	90,30322513	101,5374208	86,10744697	137,8657325	94,02669392	39,21357888	89,94640442	90,66004584	103,6721806	99,402661	116,6474827	106,9911053	34,68375298	146,728617	129,002848	127,4799408	61,85365825	104,7884515	81,98472522	37,30015662	41,12700114
PTET.51.1.G0020296				1,77E-005	YES	Intermediate peak	71,89710592	145,2867983	256,1234954	209,6775818	122,2207739	194,042669	60,90935865	82,88485319	114,6189326	175,954664	199,9145632	251,8555112	316,6004118	185,957628	233,3975357	102,5872628	152,1271809	81,55446414	152,6141879	185,0752161	203,0101219
PTET.51.1.G0020297				0,014547732	NO	none	3734,838053	3576,90095	3266,45704	2727,519677	2878,777509	2613,54509	3822,776194	3646,899911	3717,959581	3435,842319	3791,279015	3469,325878	2538,766228	2774,590531	2680,448822	3089,132058	2960,222022	2897,562227	2568,193731	2819,264366	2407,825813
PTET.51.1.G0020298				0,443515366	NO	none	1846,309722	1904,21336	1841,743143	1784,56011	1600,500532	1396,309975	1940,744921	1751,874522	1811,54261	1996,884109	2058,42672	2180,660988	1286,141721	1925,338146	1643,782075	2157,694692	1352,880436	1356,468911	1534,958089	1475,514019	1317,105931
PTET.51.1.G0020299				0,06108396	NO	none	722,5114752	547,4596739	676,8313979	502,4254442	492,8420129	477,7106264	814,5189932	630,5039571	520,9736218	573,9457259	637,824597	665,912689	726,7569077	423,9857858	580,8651026	368,5351296	533,573887	484,103064	585,1559711	373,3502011	582,0710517
PTET.51.1.G0020300	nadh-ubiquinone oxidoreductase 24 kda subunit, mitochondrial	GO:0055114	oxidation-reduction process	0,000554108	YES	Late repression	6852,421918	5950,713328	4563,066686	3700,700154	2917,199806	3389,483917	5523,296093	8181,547744	6400,827715	5500,598942	4769,886934	4005,786517	4913,526608	4790,273109	2611,1272	4537,30243	2322,733704	2517,82849	2290,934598	3588,896416	3190,071417
PTET.51.1.G0020301				0,486579385	NO	none	51,22198891	86,85843822	69,62730887	35,28397778	45,79377477	53,9920671	69,09028995	33,35368788	72,87210429	100,8447721	62,82235115	78,39238899	67,66718646	19,61685643	50,95109913	5,722539411	72,32320606	47,1594978	57,96985579	42,72404702	65,26008719
PTET.51.1.G0020302				0,013794868	NO	none	1869,615341	2311,734876	2455,473676	1860,327346	1977,94252	2078,222475	1767,830057	1971,400625	2250,59853	2372,871223	2557,069446	2615,002532	2194,349049	1722,54585	1998,108842	1792,532296	1910,103498	2097,628573	2111,505715	2176,625457	1979,819493
PTET.51.1.G0020303	t-complex 1 subunit zeta	GO:0044267	cellular protein metabolic process	2,05E-001	NO	none	7476,690555	6518,58565	6152,055492	6979,688139	8067,56769	9729,400155	7180,793515	7772,587594	6723,141331	6314,029969	5872,791836	6148,190974	6435,183666	7772,281805	6187,094472	8988,944963	6413,10958	8159,962151	8708,254066	9730,279056	9728,521255
PTET.51.1.G0020304				2,72E-007	YES	Late induction	38,9387342	113,8602809	122,6697719	160,2834059	200,1229854	124,1825904	29,31697425	48,56049415	129,0191502	98,70141161	114,9983938	118,3551323	134,6557896	196,9936751	123,5731366	324,0812282	228,3196926	128,2838932	119,8071276	124,7842172	123,5809636
PTET.51.1.G0020305				4,29E-015	YES	Late induction	318,9221985	583,8236519	601,1360686	981,3690263	1354,876442	951,2191593	291,2468475	346,5975495	579,8298579	587,8174459	663,5199201	632,3280806	507,560205	1189,307576	773,4304769	1869,942691	1054,986734	1319,542209	1175,034136	972,1221908	930,3161278
PTET.51.1.G0020306	lifeguard 1			9,48E-002	NO	none	123,6917333	125,5519135	125,0304442	80,22188915	80,74096724	61,94070976	151,3015978	96,08186876	142,0034044	109,1004225	138,0781357	125,3145406	111,6986562	59,95030817	100,4934701	86,02818697	70,53961376	78,63578675	87,76028146	74,21301899	49,66840053
PTET.51.1.G0020307				0,012998244	NO	none	266,6270816	235,9435828	427,6232414	429,3703647	190,0157887	53,10132609	340,6618123	192,5923508	268,9220437	202,9651219	638,3102832	589,2994962	55,25994494	400,4992904	458,241439	213,412785	215,6930263	214,3208704	116,6364732	58,15050123	48,05215095
PTET.51.1.G0020308				0,009984164	YES	Intermediate peak	9,379613086	27,33567685	46,91346594	21,57707098	25,7459002	26,2384175	2,604481808	16,15474436	37,52405533	17,14729838	61,29784516	50,60110728	28,84144538	9,221905473	33,93223648	18,29316946	31,87426647	17,56669366	35,24947123	26,82731494	25,64952006
PTET.51.1.G0020309				9,50E-002	NO	none	91,25181304	89,47295597	106,783799	152,2222482	79,26491383	58,1810188	107,5493367	74,95428941	95,40842517	83,53748677	125,2748949	80,49513319	114,581369	177,5681885	126,8763079	83,81513775	90,70540536	91,13786598	51,40124623	58,84157209	57,5204655
PTET.51.1.G0020310				1,67E-061	YES	Intermediate peak	124,7272551	7220,494696	9398,170454	11448,16976	13596,46066	11586,42548	103,1531065	146,3014036	7674,476832	6766,51256	6452,885458	7201,751992	14539,87391	10482,91344	12413,42608	14757,66232	21536,95736	8372,097754	9719,125205	15937,83953	7235,011423
PTET.51.1.G0020311				2,80E-005	YES	Intermediate peak	252,7360869	522,9259648	634,6281246	678,1688662	385,8370404	289,1492569	238,1711434	267,3010304	491,3987001	554,4532296	513,946525	546,6084046	843,3294442	653,4506205	702,887112	527,9641198	432,6564919	279,9729387	302,7546112	327,7595824	250,5389313
PTET.51.1.G0020312	staphylococcal nuclease domain-containing 1			3,25E-007	YES	Late repression	319,2900193	213,927543	147,6086934	150,6079642	162,8157202	130,8488693	279,4949891	359,0850496	208,3829267	219,4721594	173,9045996	149,7036908	119,2177899	152,4771279	148,7388005	188,3106179	153,7010554	157,4098883	151,841319	138,6361597	123,0615789
PTET.51.1.G0020313				0,404814587	NO	none	101,8674999	87,12164107	74,05652798	67,41280802	72,20180602	65,99333892	124,5193498	79,21565003	90,1605906	84,08269154	76,93346302	50,21581966	95,02030126	56,52513126	78,30048478	30,83490144	140,667448	80,26609009	37,03878449	92,68236885	39,30430898
PTET.51.1.G0020314				0,31881094	NO	none	53,93169507	46,75687036	75,52114731	31,21901052	44,97747838	56,66779915	41,49986683	66,3635233	50,82227106	42,69146967	85,75378957	74,38884431	66,42080804	50,51132348	11,92669755	61,48485128	46,55614508	49,30198765	22,56692952	55,86216339	57,4734349
PTET.51.1.G0020315				0,657446162	NO	none	150,5255195	128,4831818	160,7835015	143,32592	155,9463016	147,3945089	158,0688645	142,9821746	121,4600626	135,506301	95,95840682	176,7064846	209,6856131	104,9414217	181,7104182	115,6492258	204,1955625	157,4982429	146,442175	111,0122209	183,7767969
PTET.51.1.G0020316				0,906937967	NO	none	96,15023262	98,5766649	107,0467361	90,55641339	97,88746873	113,4434551	89,33722532	102,9632399	91,83814477	105,315185	85,24047758	107,2238434	128,6758871	53,43306554	127,6797612	93,27409727	104,4081059	88,82966012	105,0380117	88,17765338	138,7092568
PTET.51.1.G0020317				0,296779606	NO	none	36,65720219	38,97927537	45,72010027	60,76176963	58,51861103	60,62906896	39,15843465	34,15596972	29,61918235	48,33936839	53,48654388	43,02078576	40,65297117	38,99574231	82,52779695	36,52850546	99,83962842	48,0210147	49,68529554	71,04446173	50,21367619
PTET.51.1.G0020318				1,95E-001	NO	none	9,050105851	1,738524578	4,012712542	0	0,615318573	1,237881514	18,1002117	0	3,477049155	0	5,071404456	2,790948363	4,175784808	0	0	0	2,461274293	0	0	0	2,475763028
PTET.51.1.G0020319				2,19E-008	YES	Early repression	840,4268139	368,0453403	250,3453488	180,1225377	284,4769158	220,7743479	820,7996711	860,0539568	378,7640887	357,3265919	244,9740124	297,1469278	208,9151063	136,8897032	223,3553722	172,3255485	420,9739113	257,1125162	287,4956873	235,3141239	206,2345719
PTET.51.1.G0020320	potassium voltage-gated channel subfamily h member 5			1,35E-005	YES	Intermediate peak	4,033476785	12,30804463	10,54060871	13,82041153	24,12685379	12,71206325	0,921585871	7,145367699	12,48107809	12,13501116	13,42714703	6,394645425	11,80003366	13,86832708	13,77249598	29,93747541	20,30145587	30,23191125	16,03657263	12,94464847	12,47947803
PTET.51.1.G0020321				6,82E-011	YES	Late induction	154,6455895	339,2862545	473,8570053	510,0688434	785,7001877	962,8048894	175,8856438	133,4055352	370,1947654	308,3777437	518,5164227	254,6973667	648,3572263	592,3112159	427,826471	802,3208979	998,2748987	787,7489859	554,4559684	955,9760603	969,6337186
PTET.51.1.G0020322				0,003861883	YES	Early peak	175,4552164	326,6312742	444,3372045	345,9400408	139,8699188	185,3453605	175,3260924	175,5843404	308,1731685	345,0893799	400,3582256	390,6452498	542,0081382	232,7968821	459,0831995	101,3374662	218,14437	112,8786657	127,1191732	205,2200367	165,4706843
PTET.51.1.G0020323	potassium channel akt1			0,087752026	NO	none	39,7226674	45,82127682	31,42205524	37,81427141	76,12821596	56,80419832	31,01945644	48,42587836	45,4159856	46,22656805	36,17410322	26,75906606	31,33299644	34,50839486	41,12014796	41,58709164	33,85830944	111,5496488	117,5178139	39,64487306	73,96352357
PTET.51.1.G0020324	beta-hexosaminidase subunit beta	GO:0005975	carbohydrate metabolic process	1,27E-004	NO	none	992,3361564	888,1727996	699,2853044	625,7205793	676,190324	635,3234376	967,8844649	1016,787848	832,5799127	943,7656865	730,8856382	805,1166548	561,8536203	582,3241441	669,1170145	659,5413099	707,6881755	653,3425696	684,1892409	654,7205175	615,9263576
PTET.51.1.G0020325	cytosolic carboxypeptidase 1	GO:0006508	proteolysis	3,05E-021	YES	Late repression	348,2980493	496,191027	876,9507866	1030,140404	17,15881633	63,45213793	423,3342177	273,261881	402,3727793	590,0092747	595,8698026	998,6253611	1036,357196	892,7304569	1167,550351	18,78915651	15,27795781	15,17250893	19,39564206	23,17098958	103,7332863
PTET.51.1.G0020326				0,031801595	NO	none	653,1662519	610,8670396	995,1157838	926,3425609	461,2633327	379,6614156	733,9043043	572,4281994	544,5150079	677,2190712	878,5399895	1100,806097	1006,001265	930,7097355	921,9753862	566,2115392	475,9760549	375,9007443	426,9649926	395,0548437	364,2679876
PTET.51.1.G0020327				8,79E-002	NO	none	154,4604602	204,0874205	102,6895191	83,93864098	67,04278037	48,67602101	175,4529732	133,4679472	160,2553655	247,9194755	133,5647784	147,0095327	27,49424629	41,02534527	126,8519367	14,53223824	45,91571964	89,3127688	118,4103948	40,29873457	57,05330746
PTET.51.1.G0020328				0,00476416	NO	none	3128,675505	1954,227353	1998,121568	2906,127373	3039,867919	1792,577791	2811,538952	3445,812057	1923,800904	1984,653803	2284,977099	2169,869561	1539,518045	3255,80742	2556,447326	3460,94307	2701,70933	3011,901332	2984,917942	1955,920506	1629,235077
PTET.51.1.G0020329				2,64E-001	NO	none	183,3201729	183,0005915	126,8651323	117,3674864	140,3821862	132,7079521	214,3674562	152,2728895	171,6243079	194,3768752	124,4408806	114,0073927	142,1471237	70,44877074	164,2862021	74,38133369	188,5135188	129,8680567	168,7658357	127,4123256	138,0035785
PTET.51.1.G0020330	calpain-type cysteine protease adl1	GO:0006508	proteolysis	1,15E-010	YES	Late repression	726,2942665	415,4095616	497,559489	398,7941744	349,8014933	374,6625441	660,0378137	792,5507193	410,3764295	420,4426937	489,4769343	577,8660526	425,3354802	410,4164781	387,1718708	336,0201123	337,2399354	327,2016027	398,7443228	375,997929	373,3271592
PTET.51.1.G0020331	mannose-p-dolichol utilization defect 1 homolog 2			7,16E-008	YES	Early repression	318,0082313	113,1554857	72,49527206	83,06108149	160,6799803	110,003027	292,2374634	343,7789992	117,1171357	109,1938358	94,1155166	60,59972393	62,77057564	77,30887111	88,81329186	159,2531528	112,3642365	215,233041	155,8694909	84,92657219	135,0794818
PTET.51.1.G0020332				4,77E-002	NO	none	87,47792945	95,33825209	89,90251329	109,3538914	118,5134467	163,298438	84,72007253	90,23578638	84,33263405	106,3438701	82,48104607	103,7150587	83,51143516	109,8394813	108,8683016	85,65123273	107,5225255	142,7236825	138,1563459	170,6844362	155,9124398
PTET.51.1.G0020333	importin-9	GO:0006886	intracellular protein transport	4,27E-014	YES	Early repression	823,2676797	445,916599	374,5796405	418,9286275	342,629296	348,7420184	779,0547298	867,4806295	426,7210258	465,1121722	389,004904	412,1814829	322,5525346	415,9246367	421,9326182	335,5793936	281,4875779	375,5392378	377,9109747	338,7010039	358,783033
PTET.51.1.G0020334	delta(14)-sterol reductase			4,36E-006	YES	Early repression	1823,211515	823,7129246	946,4326681	1083,598224	990,0136313	872,9395727	2040,478196	1605,944833	853,0862531	794,3395962	1016,991852	902,1429257	920,1632266	1026,838601	1140,357848	1025,215715	1130,513025	836,1218048	968,2039801	993,4876135	752,391532
PTET.51.1.G0020335				5,70E-013	YES	Late induction	4,221776709	1,55566833	18,29569116	135,3964266	160,9098255	144,5518583	4,535930457	3,907622961	1,452253103	1,659083557	24,85313273	13,98828687	16,04565388	118,224939	152,5679143	212,3942512	247,1302802	83,74698546	100,3677853	264,2865729	24,81714381
PTET.51.1.G0020336				2,70E-002	NO	none	59,41035401	105,1530344	44,29340192	85,93876394	100,9682163	53,17405811	62,99823286	55,82247516	112,3752989	97,93076996	51,55255976	48,10725302	33,22039297	92,94295232	78,93457555	136,9588367	105,2458887	90,13244806	71,53569161	63,67367625	42,67443998
PTET.51.1.G0020337				2,56E-010	YES	Late repression	1008,854515	599,2974055	1119,067417	681,6533163	322,1600844	353,8242806	967,2266451	1050,482385	568,3636022	630,2312088	1206,46567	1024,939951	1125,796631	630,784603	732,5220296	205,2074971	415,5017672	326,2454889	341,6855844	362,9976649	344,6508963
PTET.51.1.G0020338	40s ribosomal s9			9,50E-010	NO	none	55602,0309	34718,04366	31343,17811	29041,43891	41792,99005	45783,09146	55442,00231	55762,0595	35975,97994	33460,10738	32464,52549	31306,39685	30258,61199	30222,94275	27859,93507	39403,30729	40779,16634	45990,58031	40998,90627	43281,13874	48285,04418
PTET.51.1.G0020339				8,91E-005	YES	Early repression	392,0261402	376,6566902	261,017513	209,0780234	188,2404966	179,9604909	380,8976821	403,1545984	434,6900188	318,6233617	366,5049447	231,8377425	184,7098518	225,1490562	193,0069905	189,2085839	195,2521052	215,8823219	152,6189755	166,6043302	193,3166517
PTET.51.1.G0020340				0,23534514	NO	none	205,5874528	173,0272607	137,3188996	145,3605432	159,2142107	145,9639411	202,1729003	209,0020052	221,9279844	124,1265371	176,2313048	115,7887582	119,9366356	132,0914451	158,6296412	128,1951016	191,1317621	181,0282002	136,5017789	135,2253456	156,7025366
PTET.51.1.G0020341				0,053233385	NO	none	196,3806677	242,1122487	248,8196342	254,8560668	286,8859867	252,1543076	190,0522229	202,7091124	278,1639324	206,060565	269,3479255	239,0912431	238,0197341	249,2347115	260,4774221	323,1244915	296,9937647	236,7654826	290,6602082	314,5001163	189,8084988
PTET.51.1.G0020342				0,471434733	NO	none	57,45898779	63,38549594	65,91968708	83,74959972	83,2370338	71,47054979	50,76987632	64,14809926	83,44138365	43,32960823	87,45708999	45,23088513	65,07108613	109,8564659	57,64273357	163,438805	35,28562294	88,77876121	45,44494609	82,75674364	60,18435593
PTET.51.1.G0020343	tip41-like			3,46E-001	NO	none	137,1170581	186,1695664	217,797775	128,4195194	99,73393442	179,2690839	154,9666676	119,2674486	144,467613	227,8715199	120,6801327	151,8033218	380,9098705	163,4006376	93,4384012	148,0603403	120,8565937	49,60594743	80,41285624	177,1212498	181,4169179
PTET.51.1.G0020344				9,57E-012	YES	Late repression	2395,330618	1204,557154	710,6431003	548,5371798	704,5127698	687,4695067	2456,310246	2334,35099	1364,033201	1045,081108	738,3339975	650,85974	742,7355633	480,2493024	616,8250571	837,4977109	768,547479	606,83428	605,1716091	831,8316994	543,107314
PTET.51.1.G0020345	acylphosphatase-1			1,02E-001	NO	none	636,3082524	457,8067868	368,608564	385,2303374	424,5509605	403,2779662	650,1109629	622,5055418	498,296184	417,3173896	344,2658048	451,0951424	310,4647449	302,1246357	468,3360392	331,0496443	647,105263	298,9680421	421,0808927	374,3913444	432,164588
PTET.51.1.G0020346				1,86E-006	YES	Late induction	190,4558391	309,2681041	361,523776	437,0391627	540,6809356	842,7494605	217,1346222	163,777056	247,5489386	370,9872695	248,6415408	371,2013686	464,7284187	360,3874809	513,6908446	435,1491976	673,9643209	434,1487141	619,4615096	888,4448973	797,0540237
PTET.51.1.G0020347				4,90E-046	YES	Intermediate peak	66,03834924	212,8035975	1104,121382	1240,546397	948,7219166	917,4790312	77,64194553	54,43475294	209,4448388	216,1623561	1039,105133	1169,938799	1103,320214	1162,532296	1318,560499	920,2542251	1225,152206	743,9887453	905,4924904	1091,336709	743,6213534
PTET.51.1.G0020348	curved dna-binding			9,13E-002	NO	none	228,6544439	304,6064338	231,6227279	150,0010457	151,7527426	183,8384534	229,8747178	227,4341701	320,2198554	288,9930121	246,5657718	241,3763581	206,9260539	117,3466795	182,655412	108,9592033	185,2495204	157,3805312	155,4217156	128,0968745	239,5800323
PTET.51.1.G0020349				7,80E-003	NO	none	98,41975269	119,9968601	85,67722944	60,46887753	52,94281582	67,72439218	98,87932244	97,96018294	133,7544133	106,2393069	69,26121151	81,3153165	106,4551603	61,99868928	58,93906578	42,2006045	69,46919822	58,94500918	41,1564514	74,58717753	60,86160683
PTET.51.1.G0020350				4,47E-009	YES	Late peak	2050,515409	2444,814258	4295,972464	4958,200109	6616,89372	2215,955143	2214,798292	1886,232527	2540,554147	2349,074369	3902,043915	3891,713077	5094,160402	5724,657946	4191,742271	9955,690506	5492,329436	5378,558052	5640,996888	2502,873531	1929,036756
PTET.51.1.G0020351				2,05E-026	YES	Early peak	39,91403516	617,6940165	451,3443998	300,2588633	10,26938332	14,36919315	28,64672119	51,18134913	631,6524545	603,7355784	428,5386977	323,7969865	601,6975153	256,8871337	343,6305929	14,21569444	6,097136912	9,928107062	10,83659487	17,49450016	11,24388615
PTET.51.1.G0020352				0,44242502	NO	none	2121,563404	1720,501841	2186,076555	2642,792871	2403,27795	1701,678773	1652,298142	2590,828666	1836,971902	1604,031779	2770,21225	2157,589907	1630,427508	2961,57542	2324,010322	3000,497921	2349,297363	2555,803355	1707,513161	1918,396903	1484,960643
PTET.51.1.G0020353		GO:0006508	proteolysis	4,35E-001	NO	none	1713,809179	1474,618572	1896,970031	1942,898569	1981,623105	1592,848489	1630,839155	1796,779202	1352,131035	1597,106109	1852,609781	2092,149123	1746,151188	1721,998248	2163,79889	2170,627189	2319,4525	1707,82534	1728,58739	1858,790642	1326,906337
PTET.51.1.G0020354				3,88E-002	NO	none	8,493441427	11,21654433	22,03233262	41,94669572	0	1,531740627	11,19849893	5,788383923	19,36107638	3,072012284	37,65179213	10,3604641	18,08474162	49,56432133	34,32907011	0	0	0	0	0	3,063481254
PTET.51.1.G0020355	g2/mitotic-specific cyclin-b			2,58E-012	YES	Late repression	52,43146167	106,9115216	143,4190954	136,60535	2,527059433	3,962455577	59,75332388	45,10959946	105,1198886	108,7031547	185,0428701	135,2947106	109,9197055	114,1383713	159,0723286	0	1,282939225	5,785031615	3,040266894	1,472453763	6,452457391
PTET.51.1.G0020356				0,025277578	NO	none	48,65570633	80,7584618	94,47601347	90,92403518	100,6975175	93,59962932	28,08852629	69,22288636	91,34324587	70,17367772	108,4932754	79,81578165	95,11898337	111,8873053	69,96076509	121,5423562	116,2216076	110,7183084	54,30779778	95,81517311	91,38408554
PTET.51.1.G0020357	fam135a			0,003261115	NO	none	33,83903695	56,81658923	41,11354031	55,54542841	66,88109613	45,88213074	32,17617565	35,50189825	61,69154036	51,94163809	49,5840169	37,78282383	35,97378019	50,39161235	60,69924448	83,11897012	47,96034487	80,81401764	55,63105186	48,0919478	43,67231367
PTET.51.1.G0020358				0,098125029	NO	none	168,3797337	118,8305759	115,8256063	162,0729014	194,2402871	156,240826	165,7199023	171,0395651	142,0161912	95,64496072	130,2513664	96,57063331	120,654819	160,0304315	164,1153713	221,0789776	168,5709709	217,7428495	169,5683503	170,2957646	142,1858874
PTET.51.1.G0020359		GO:0006508	proteolysis	0,05775104	NO	none	169,7158938	131,1072976	109,5573512	137,2175315	149,4106998	171,5238017	174,7737728	164,6580149	137,6144717	124,6001234	121,8529862	114,6903934	92,12867395	135,8201195	138,6149434	176,640647	117,723664	158,8780896	144,4003985	177,9314079	165,1161956
PTET.51.1.G0020360				0,061816933	NO	none	241,9869859	325,8862107	303,9755768	304,3983257	371,4521202	280,1462394	233,8363831	250,1375887	393,4699333	258,3024881	421,1332573	257,9851682	232,8083048	323,2158699	285,5807815	411,6985983	394,8290101	427,8393163	251,4415562	290,3924718	269,900007
PTET.51.1.G0020361				0,08441234	NO	none	300,2830949	301,2279015	261,1457642	369,6642806	448,5434216	713,7167585	351,05992	249,5062698	272,9155087	329,5402944	228,4859359	263,8906583	291,0606984	309,1382433	430,1903179	457,5120353	675,7807779	303,8262728	357,0546003	683,1500599	744,2834572
PTET.51.1.G0020362				0,635457282	NO	none	40,02165991	39,21689616	32,34345843	25,02943665	26,59380698	44,05388769	22,33073456	57,71258527	60,05625139	18,37754094	33,36924115	48,20578859	15,45534555	32,94512088	17,11375241	6,53520773	18,21925527	45,64127507	35,97948986	20,91058599	67,1971894
PTET.51.1.G0020363				0,007717524	YES	Early repression	245,853366	105,0804777	100,6273718	137,6205719	226,6967235	131,2107961	205,9301666	285,7765654	97,17795566	112,9829998	103,6900678	93,87915988	104,3128878	150,5861682	124,6549755	187,3503739	105,9223844	312,0119859	301,5021498	111,7877116	150,6338807
PTET.51.1.G0020364				1,77E-001	NO	none	160,3268612	89,81633898	67,78857976	90,40401453	113,3537063	79,77955895	132,0515445	188,6021778	88,1172623	91,51541565	70,10306048	70,72972454	62,53295427	116,8914731	63,91655595	30,50967144	51,03404653	217,3382043	154,5329029	91,11316104	68,44595685
PTET.51.1.G0020365				2,13E-005	YES	Late repression	1051,795014	860,269475	531,6592956	477,4952073	458,4171075	340,8026597	1061,221417	1042,368611	852,0912688	868,4476811	616,3919572	526,7551286	451,830801	562,0500078	392,9404068	562,6937745	559,3858233	380,1853321	331,4035002	368,4623635	313,1429558
PTET.51.1.G0020366	60s ribosomal l37a	GO:0006412	translation	6,05E-006	YES	Early repression	21592,87792	11250,99401	10550,09723	8868,718168	11139,08179	14212,27515	20308,17747	22877,57837	11361,94753	11140,0405	8885,838971	10802,17316	11962,27954	8323,856178	9413,580158	9210,0983	15389,37213	9307,768619	10649,0881	14180,68881	14243,8615
PTET.51.1.G0020367				1,56E-013	YES	Late induction	88,64075313	111,2817444	105,1323129	114,3567084	562,4299267	684,5929034	98,80565756	78,4758487	105,5504232	117,0130656	87,77804455	89,18202815	138,4368659	121,5940036	107,1194132	586,07793	336,2185556	602,8845208	724,5387003	516,7692135	852,4165932
PTET.51.1.G0020368				3,90E-004	YES	Late peak	342,8417047	333,6377879	618,5795025	548,5931577	807,2461123	248,7914133	276,3507588	409,3326506	348,9856903	318,2898855	604,0609193	440,767943	810,9096452	590,5342822	506,6520331	1135,5862	897,5115261	691,3317923	504,5549313	302,6362415	194,946585
PTET.51.1.G0020369	heat stress transcription factor b-2a	GO:0006355	regulation of transcription, DNA-templated	1,47E-006	YES	Late induction	532,9920901	698,119091	900,9022236	1449,102628	1632,756256	1266,913723	504,5170649	561,4671152	848,4772617	547,7609204	958,5491078	761,1049088	983,0526543	1838,233158	1059,972098	2328,1107	1562,877922	1507,577198	1132,459203	1214,11214	1319,715306
PTET.51.1.G0020370		GO:0006810	transport	4,19E-010	YES	Late repression	233,5194753	59,68996057	64,57968283	43,12705835	44,63592631	38,58985831	212,3316236	254,7073269	71,57295292	47,80696823	80,8194519	63,00965906	49,90993753	47,87534605	38,37877066	45,72564134	37,58930214	56,4992472	38,72951457	52,52064378	24,65907283
PTET.51.1.G0020371				2,52E-006	YES	Early repression	233,0487547	151,4483919	107,8097716	78,7321677	126,5312204	96,29713381	266,6508744	199,4466351	160,9024006	141,9943832	129,2069916	103,0319304	91,19039293	80,530692	76,9336434	123,940785	112,617109	145,2268951	124,3400924	79,31421767	113,28005
PTET.51.1.G0020372				3,41E-005	YES	Early repression	395,3025954	57,94773898	122,0403501	29,8183061	51,4698649	270,3287656	510,8099139	279,795277	76,15791301	39,73756495	17,08909623	72,88603937	276,1459147	8,998344128	50,63826806	75,86121942	85,0109224	32,72341116	12,28390664	257,0101114	283,6474199
PTET.51.1.G0020373				0,000489838	YES	Late repression	5099,800226	3079,574626	2206,172326	2323,920765	2261,312531	1911,672252	6238,252539	3961,347913	2739,581284	3419,567969	1714,320336	2607,105366	2297,091275	2205,895317	2441,946213	2428,819999	3143,670699	1450,069418	2022,690009	2010,988097	1812,356407
PTET.51.1.G0020374	probable e3 ubiquitin-protein ligase lul3			0,112412592	NO	none	123,1653376	120,5227349	153,0305313	134,9617757	173,4856459	165,1905545	141,930445	104,4002302	127,2358576	113,8096123	149,5501912	115,5969365	193,9444663	168,5887931	101,3347583	184,252525	197,9462643	156,9452486	154,7985458	176,0696882	154,3114207
PTET.51.1.G0020375	40s ribosomal s8	GO:0006412	translation	0,000184607	NO	none	13693,24614	9043,681309	8678,926376	6999,974637	10911,57108	14577,90703	13123,29902	14263,19325	8707,68848	9379,674137	7538,263254	8833,679456	9664,836417	6388,478241	7611,471033	8142,037077	13015,28387	10659,56128	11829,40209	14059,77109	15096,04297
PTET.51.1.G0020376	serine/threonine-protein kinase sgk1	GO:0006468	protein phosphorylation	0,001731466	NO	none	90,97972822	104,7257089	118,3443482	169,6811706	91,20006607	103,5147968	105,3815515	76,57790494	102,4047647	107,0466531	116,128585	102,798464	136,1059955	192,0309086	147,3314327	110,328875	92,09462086	78,40444764	83,97232079	99,9183486	107,111245
PTET.51.1.G0020377				0,326424018	NO	none	135,9118673	138,8661791	113,9853277	110,8942312	129,7994455	92,31534734	118,7307039	153,0930307	130,8989954	146,8333627	121,314394	125,0687024	95,57288656	123,378168	98,41029447	152,1132873	129,5113822	132,1501622	105,4229505	92,75061407	91,88008062
PTET.51.1.G0020378				0,002496041	NO	none	44,04783017	40,06757601	54,20520261	70,88595288	78,57767778	100,8521191	46,3920712	41,70358914	36,42260096	43,71255106	49,73283215	45,40847628	67,47429942	69,63376539	72,13814038	100,3508915	64,18124611	75,03123135	74,74734212	105,1415408	96,56269746
PTET.51.1.G0020379				8,84E-002	NO	none	2114,159724	2108,947685	2075,198991	1899,252219	2188,450973	2596,37041	2227,004132	2001,315316	2027,203093	2190,692278	2104,074051	2377,236055	1744,286867	1707,944764	2090,559675	2212,686281	2001,938074	2088,504068	2450,675469	2883,759593	2308,981227
PTET.51.1.G0020380		GO:0006302	double-strand break repair	2,80E-048	YES	Early peak	54,47567945	1418,9962	852,3658861	312,5395977	63,24787595	47,76130919	44,65391984	64,29743906	1464,634665	1373,357735	839,3328676	698,7674206	1018,99737	278,9509495	346,1282459	70,56831308	79,11024837	53,97798262	49,33495973	35,84065955	59,68195883
PTET.51.1.G0020381				0,001234684	YES	Late induction	35,62873569	54,98633491	58,86971002	91,16951405	129,8515867	147,8181218	48,24053473	23,01693666	85,54156329	24,43110654	54,06506107	48,06358862	74,48048036	108,3981942	73,9408339	97,73894746	145,3240892	161,5485721	114,7947382	125,0934171	170,5428266
PTET.51.1.G0020382	probable phospholipid-transporting atpase ia	GO:0015914	phospholipid transport	1,88E-001	NO	none	14,38477042	9,862668838	17,6108044	17,54448969	21,34388742	23,21875617	10,91071226	17,85882859	11,41126653	8,31407115	18,56854095	19,4407081	14,82316416	21,46248158	13,62649779	17,73932069	28,02437113	17,34456422	22,26729366	24,21767834	22,219834
PTET.51.1.G0020383				2,07E-007	YES	Early repression	731,6370985	314,074875	273,5825499	272,6197186	314,5382588	277,7159023	657,0376848	806,2365122	357,7883581	270,3613919	309,8628122	319,8426824	191,042155	290,0023893	255,2370479	359,1449267	277,6317403	372,9056351	248,4707332	275,4230061	280,0087984
PTET.51.1.G0020384	cgmp-dependent kinase egl-4	GO:0001932	regulation of protein phosphorylation	0,041291445	NO	none	347,6210411	233,0469097	325,1713821	365,3791469	418,2262194	439,7290753	349,8312767	345,4108054	225,1971467	240,8966727	321,1237094	368,1264059	286,2640311	373,2882883	357,4700055	391,9690502	330,8556095	427,8398965	522,2403215	469,3132993	410,1448512
PTET.51.1.G0020385				0,386986492	NO	none	9,0294344	13,39509564	18,15938679	12,99707405	15,49647159	20,23823194	10,9706225	7,088246301	14,75218966	12,03800162	14,34440853	23,68249498	16,45125686	16,18524834	9,808899756	9,631832322	2,983579594	36,99729521	12,37317922	23,97017754	16,50628635
PTET.51.1.G0020386				0,384840563	NO	none	9,125113497	15,18161023	17,60423176	15,18340534	17,72506975	11,35088746	7,961801983	10,28842501	10,70623047	19,65698999	7,435920035	27,00860789	18,36816735	14,09550742	16,27130327	6,990190546	25,98357925	27,66400491	10,26250428	7,455462092	15,24631282
PTET.51.1.G0020387	radial spoke head 1 homolog			0,740028419	NO	none	5,68003231	8,873340514	8,932312307	5,558461327	4,312414687	3,677797326	0	11,36006462	10,85637727	6,890303758	9,383363984	11,61888986	5,794683078	11,11692265	0	3,67537473	0	11,55081188	2,023472142	3,920010019	3,435584634
PTET.51.1.G0020388				0,148747069	NO	none	2,717265256	3,804705743	6,423409483	5,138722908	3,806955279	3,629751315	2,919464265	2,515066248	2,804144207	4,80526728	8,179895531	5,702084549	5,38824837	8,040036721	2,237409095	2,563190035	2,911259717	7,558232813	2,195138551	2,733797601	4,525705029
PTET.51.1.G0020389				9,25E-001	NO	none	0	0	0	0	0,793557149	0	0	0	0	0	0	0	0	0	0	0	0	3,174228595	0	0	0
PTET.51.1.G0020390				1,18E-011	YES	Intermediate peak	18,08671572	16,50203807	113,2150945	112,6137145	106,5611609	149,3421452	23,44761814	12,7258133	17,56671339	15,43736275	93,28926481	88,94099564	157,415023	118,3076792	106,9197498	141,0155308	104,2612306	81,23126095	99,7366213	166,8689446	131,8153458
PTET.51.1.G0020391		GO:0007165	signal transduction	1,76E-001	NO	none	10,7568957	8,268471251	21,29423219	21,04171852	16,91529824	29,93319223	9,697965851	11,81582555	11,9762899	4,560652597	24,84317954	17,94444553	21,09507149	20,84831108	21,23512597	24,32709485	10,17308637	23,78573939	9,375272359	42,811431	17,05495346
PTET.51.1.G0020392				7,86E-011	YES	Intermediate peak	5,409338816	24,12725675	45,76147179	115,8266094	117,5853208	102,7446412	6,677095081	4,141582552	20,77924439	27,4752691	63,60790196	17,29676915	56,37974425	117,0286237	114,624595	170,0055896	140,5513037	90,07126365	69,71312622	146,3075077	59,1817748
PTET.51.1.G0020393				6,58E-001	NO	none	0	0	2,500914844	1,147707999	1,98831192	2,458079006	0	0	0	0	3,356786759	0	4,145957774	0	2,295415997	0	2,443693762	5,509553919	0	0	4,916158012
PTET.51.1.G0020394				5,66E-008	YES	Early repression	441,6662786	176,3743564	106,5116685	71,41685889	132,4682631	102,9632155	452,6321632	430,7003939	210,036516	142,7121968	141,6438525	92,45342498	85,43772795	57,23829881	85,59541897	105,800127	86,32862076	192,8343872	144,9099174	85,31975077	120,6066802
PTET.51.1.G0020395	probable elongation factor 1-gamma 2	GO:0006414	translational elongation	0,048160946	NO	none	23,60208948	37,61032859	25,17644559	38,54373976	48,79151501	22,81521162	31,11906712	16,08511185	52,71482807	22,50582912	30,64892258	25,30055364	19,57986055	35,89388208	41,19359743	35,60071557	39,23832113	77,4806833	42,84634003	18,54364559	27,08677765
PTET.51.1.G0020396				0,188146884	NO	none	173,4035456	134,7766611	151,3421982	129,8689332	155,3721231	176,378846	154,2668592	192,5402321	139,4996974	130,0536247	130,723919	153,1654653	170,1372103	137,6665909	122,0712755	128,83416	146,3292596	166,8796092	179,4454637	180,8637125	171,8939795
PTET.51.1.G0020397	acetyl-coenzyme transporter 1			0,005536228	NO	none	99,65963453	121,1845414	101,9416212	73,8648629	56,32861229	56,68439579	115,5876363	83,73163276	111,832255	130,5368278	104,4858977	106,1571184	95,18184748	55,26648984	92,46323595	57,77807397	55,06915521	49,66358462	62,80363536	54,51337876	58,85541282
PTET.51.1.G0020398	syntaxin-1b	GO:0016192	vesicle-mediated transport	4,36E-003	NO	none	1118,337228	582,2713708	993,699814	923,9327862	1051,045989	1175,182864	878,2880907	1358,386366	634,6736847	529,8690569	997,1487648	903,5517719	1080,398905	1053,818577	794,0469958	1331,364401	900,3900744	935,4220818	1037,007399	1240,073787	1110,291941
PTET.51.1.G0020399	5'-amp-activated kinase catalytic subunit alpha-1 (fragment)	GO:0006468	protein phosphorylation	3,35E-005	YES	Intermediate peak	87,0592489	61,15568507	239,251579	191,2058814	198,3745329	236,0285376	67,85138691	106,2671109	58,6541059	63,65726425	229,6520132	256,1169313	231,9857926	168,1729364	214,2388264	198,3721065	254,6502885	148,942202	191,5335346	287,1840781	184,8729971
PTET.51.1.G0020400				0,029090988	NO	none	23,20169793	31,35229548	40,75671968	41,07508391	56,99474743	28,73820743	19,46022761	26,94316826	43,25756513	19,44702583	54,5246026	32,14987479	35,59568166	40,60440645	41,54576137	101,2921092	45,36359691	47,72917428	33,59410932	31,23879807	26,23761679
PTET.51.1.G0020401				0,001954743	YES	Intermediate peak	2,065623503	4,421228763	14,28721637	15,52980388	22,054636	19,23406796	4,131247006	0	7,142509841	1,699947684	10,41761408	15,28834768	17,15568734	7,31392503	23,74568273	30,83029853	20,22367252	15,19876943	21,9658035	23,2110938	15,25704211
PTET.51.1.G0020402				0,015768024	NO	none	50,4904954	74,06531824	65,59624065	62,81248371	94,32009451	114,7719029	41,56414127	59,41684953	75,97720394	72,15343255	60,41176376	72,10070009	64,2762581	45,99050432	79,6344631	58,15896275	122,9290244	96,36741703	99,82497389	106,4241233	123,1196826
PTET.51.1.G0020403	phosphatidylinositol 4-phosphate 5-kinase 4			0,011155714	NO	none	20,98448651	40,65393756	47,67931111	32,3116817	49,27215404	65,83850928	24,66597477	17,30299825	35,87593995	45,43193516	38,83341544	58,68027567	45,52424222	18,71504346	45,90831995	32,99944295	51,74880908	53,29503138	59,04533276	67,09219761	64,58482094
PTET.51.1.G0020404				2,53E-004	YES	Late repression	1196,132602	899,8185312	570,1007329	425,613756	471,1338402	961,9064166	1355,62556	1036,639644	682,083285	1117,553777	383,7347081	608,8033406	717,7641499	367,4081291	483,819383	305,2038649	465,7472529	444,8379209	668,7463222	774,0588729	1149,75396
PTET.51.1.G0020405	prohibitin-7, mitochondrial			3,74E-011	YES	Early repression	3596,922014	1342,641428	1259,161385	1496,864005	2181,762974	2921,261587	3894,323644	3299,520383	1256,806734	1428,476122	916,9162582	1217,111961	1643,455936	1443,784784	1549,943227	1871,014332	2207,56327	1816,375518	2832,098775	2977,390377	2865,132797
PTET.51.1.G0020406	5'-3' exoribonuclease 2			3,75E-007	YES	Early repression	737,0253405	390,2600599	287,9637584	350,1282955	435,0757771	423,4486321	714,5989041	759,4517768	392,0268626	388,4932572	296,9027196	284,5762727	282,4122829	346,4567251	353,7998658	373,3288113	323,5745766	550,8186219	492,5810987	410,361959	436,5353052
PTET.51.1.G0020407				9,54E-002	NO	none	569,3138874	491,126566	430,0662831	329,5148477	591,8827778	412,8447143	580,4541299	558,1736449	478,9654745	503,2876574	459,9175026	453,3252757	376,9560708	304,4524018	354,5772936	395,4510493	356,7243748	874,7603361	740,5953511	342,359287	483,3301416
PTET.51.1.G0020408				1,74E-006	YES	Late repression	2861,816582	1933,333423	1207,224526	751,6188015	1040,991825	799,2854461	2473,406676	3250,226489	2323,971505	1542,69534	1280,779624	1104,814599	1236,079354	799,8704138	703,3671893	880,448958	1639,271078	962,5423495	681,7049147	816,2785932	782,2922989
PTET.51.1.G0020409				0,232601946	NO	none	40,77892975	56,17358309	66,67985892	21,98665957	23,54698881	33,21955129	39,10771129	42,45014821	60,85196338	51,4952028	55,5174266	65,1259847	79,39616545	15,00112551	28,97219363	6,867047293	38,28875615	35,16979497	13,86235682	26,85511527	39,58398731
PTET.51.1.G0020410	calcium-dependent kinase isoform 2	GO:0006468	protein phosphorylation	2,71E-002	NO	none	155,6940575	123,9801838	138,0425946	357,0027846	340,9035262	243,3187578	164,0823539	147,3057611	107,0028062	140,9575613	118,159662	172,4432472	123,5248746	479,0537211	234,951848	638,7866461	170,8628442	214,4565496	339,508065	276,9695637	209,6679518
PTET.51.1.G0020411	iron/zinc purple acid phosphatase-like			1,24E-015	YES	Early repression	816,7806517	279,8173405	262,3069145	348,2017077	382,4104777	285,9529054	761,9116176	871,6496858	286,8095076	272,8251734	303,4085351	271,4592907	212,0529176	333,6330315	362,7703839	372,8942369	335,9449105	396,1056871	424,6970764	278,5518202	293,3539907
PTET.51.1.G0020412	iron/zinc purple acid phosphatase-like			0,027228281	NO	none	10,61152579	23,62542629	26,28605004	16,0401845	23,34694201	21,71259564	9,155492819	12,06755877	21,63286369	25,6179889	25,13925455	27,1051055	26,61379008	19,45056919	12,62979981	30,54519945	20,91545753	22,45524159	19,47186948	29,14901191	14,27617938
PTET.51.1.G0020413	bardet-biedl syndrome 2 homolog	GO:0035058	non-motile cilium assembly	3,54E-002	NO	none	298,4893373	217,5005577	223,9586966	234,3579404	232,7918408	260,223838	300,2374798	296,7411948	205,8843959	229,1167194	228,4039283	232,3161733	211,1559883	222,8163986	245,8994823	206,0859167	235,5560545	235,0459647	254,4794275	272,0560666	248,3916095
PTET.51.1.G0020414				1,52E-008	YES	Late induction	36,45365875	127,9790463	145,0948562	122,7889965	112,2876945	135,3767089	23,32350844	49,58380905	133,9797293	121,9783633	145,4540674	121,1158082	168,7146931	119,8792557	125,6987373	95,78066113	108,0369874	133,3232964	112,0098329	137,3820497	133,3713681
PTET.51.1.G0020415	probable e3 ubiquitin-protein ligase herc4			1,51E-005	YES	Late induction	34,97287583	64,37565077	52,68182477	76,23712406	84,15488481	69,97970153	29,95154079	39,99421087	71,92110604	56,83019549	58,97687847	48,10786489	50,96073097	81,38011375	71,09413436	109,9336911	62,78935362	77,03172609	86,86476839	68,94823177	71,01117129
PTET.51.1.G0020416				7,41E-005	NO	none	116,2894409	234,2901445	223,9609504	221,177028	233,2279742	190,9366087	112,7999548	119,778927	225,4032699	243,1770191	260,3963529	191,7022456	219,7842527	208,3827061	233,9713499	198,0690249	269,092126	248,8428154	216,9079304	215,8450741	166,0281434
PTET.51.1.G0020417	dnaj homolog subfamily c member 21			1,07E-009	YES	Early repression	1448,803863	2490,748849	350,5384035	460,7220201	579,3491281	462,9610818	1777,124754	1120,482972	2389,219143	2592,278556	348,2666262	330,2123846	373,1361996	466,186534	455,2575062	466,7616521	502,9936327	621,3552476	726,2859801	331,8864038	594,0357598
PTET.51.1.G0020418	two pore calcium channel 1	GO:0006811	ion transport	0,132747615	NO	none	1,255453806	0,904397142	0,856179609	1,074029435	4,276384927	1,948361175	2,510907611	0	1,808794284	0	1,407036366	1,161502462	0	1,666983661	0,481075209	3,306736845	6,145816648	4,618787717	3,034198497	2,351223574	1,545498776
PTET.51.1.G0020419				0,101054385	NO	none	755,3429254	390,6851456	408,9556371	688,2372773	658,3647752	186,8830734	638,0108115	872,6750393	558,4656678	222,9046234	613,858325	250,5844308	362,4241556	1113,545086	262,9294688	1527,206128	343,7540508	564,663373	197,8355491	146,540853	227,2252938
PTET.51.1.G0020420	putative zinc finger zk686.4			0,008541335	NO	none	484,6984951	340,6108765	265,493778	245,9776781	289,4550899	256,5268961	457,9202094	511,4767808	365,0101455	316,2116075	298,8804277	215,883943	281,7169634	239,1714689	252,7838872	181,7644526	307,7622688	364,6909749	303,6026633	225,078009	287,9757831
PTET.51.1.G0020421				0,925073153	NO	none	0	0	0	0	1,074367808	0	0	0	0	0	0	0	0	0	0	4,297471231	0	0	0	0	0
PTET.51.1.G0020422				1,47E-002	NO	none	55,12957256	98,6488905	71,20539143	51,64521193	102,8312855	68,21572069	50,2038369	60,05530822	109,9433428	87,35443823	67,51849307	63,69854325	82,39913797	40,63106357	62,65936029	113,341516	132,2436784	85,31327506	80,42667267	75,21770649	61,21373488
PTET.51.1.G0020423				8,12E-011	YES	Early peak	22,30050593	196,678934	110,7869167	53,10785995	35,57786738	42,56394767	24,4341517	20,16686015	190,3259585	203,0319096	114,8374417	88,23488819	129,28842	39,76946735	66,44625256	40,82866934	51,44618447	34,79718265	15,23943305	45,02239577	40,10549957
PTET.51.1.G0020424				2,13E-001	NO	none	18,71027186	33,69759508	20,17529178	54,45486744	33,76896433	12,98891824	34,11429731	3,30624641	39,32012197	28,07506819	19,11661612	35,50653968	5,902719542	56,62093657	52,28879831	29,95118932	48,70820109	52,2940711	4,122395788	11,97928485	13,99855163
PTET.51.1.G0020425	tubulin glycylase 3b	GO:0006464	cellular protein modification process	2,21E-006	YES	Early peak	95,26231468	173,8010579	211,274627	188,9148674	173,8010502	201,9031011	87,96493526	102,5596941	165,8042407	181,7978752	223,1151325	220,2824228	190,4263255	163,9288244	213,9009103	157,9444947	147,8550358	187,3595938	202,0450764	210,5717264	193,2344758
PTET.51.1.G0020426	copine-3			0,001118526	NO	none	574,5110815	310,2842437	283,2915894	391,9346381	460,9263423	443,5928531	565,61338	583,4087829	321,3718231	299,1966644	302,7485398	305,5293109	241,5969176	460,2909451	323,5783311	612,9475547	399,4320858	414,7549053	416,5708236	479,4587498	407,7269564
PTET.51.1.G0020427				2,20E-001	NO	none	2,894090598	5,081495549	6,66365309	7,227012504	5,185753811	9,723817367	5,788181196	0	2,223818248	7,93917285	9,730562843	8,925041928	1,335354498	8,53945618	5,914568828	6,775767523	7,870792793	2,3660661	3,730388826	3,613383468	15,83425127
PTET.51.1.G0020428	tubulin polyglutamylase ttll6	GO:0006464	cellular protein modification process	0,033738712	NO	none	160,6967214	228,0057894	193,3055128	200,8925947	117,3657172	132,8012811	164,4187606	156,9746822	236,3288469	219,6827318	128,2667621	189,6957963	261,9539799	191,7740384	210,011151	117,1815336	117,312331	110,3040369	124,6649674	115,3208278	150,2817344
PTET.51.1.G0020429		GO:0006351	transcription, DNA-templated	4,07E-001	NO	none	1462,094862	1413,413817	1331,116071	1198,554944	1261,199099	1138,062358	1205,223957	1718,965767	1511,844189	1314,983444	1664,893259	1225,269669	1103,185286	1274,352063	1122,757825	1456,021957	1137,911313	1421,704457	1029,158669	1152,355119	1123,769598
PTET.51.1.G0020430	atp-binding cassette sub-family member 3			6,07E-032	YES	Early repression	618,8613842	94,26836617	94,182956	144,2141416	216,9218566	250,80262	574,6784385	663,04433	92,39574913	96,14098322	95,97893554	89,5033854	97,06654706	159,962704	128,4655792	236,1146056	165,3083481	224,2195244	242,0449483	232,4589641	269,1462759
PTET.51.1.G0020431				3,37E-001	NO	none	16,14839125	0	0	0	0	0	27,05300459	5,243777909	0	0	0	0	0	0	0	0	0	0	0	0	0
PTET.51.1.G0020432	serine/threonine-protein phosphatase 4 regulatory subunit 1			2,54E-005	YES	Early repression	162,0044262	60,11235588	92,01535793	101,8441081	97,89614307	103,1572523	145,0594231	178,9494293	61,25985973	58,96485202	97,41263535	76,6103599	102,0230785	109,1710868	94,51712931	138,1851674	87,68548206	82,82335957	82,8905633	109,4372732	96,87723142
PTET.51.1.G0020433				1,32E-002	NO	none	3,17498613	4,121403189	4,330640964	7,820151215	7,947064528	13,57831017	4,902070696	1,447901564	3,632222717	4,610583661	3,662628714	4,967152672	4,362141506	7,232154018	8,408148411	13,32144311	4,380419696	8,444779249	5,641616058	12,0222612	15,13435914
PTET.51.1.G0020434				0,468829127	NO	none	652,4888457	695,0607395	599,6660954	690,9021913	731,6661914	402,4986872	720,2236244	584,754067	675,179361	714,942118	738,6484937	627,7114211	432,6383714	673,6260396	708,1783429	640,8537654	689,777818	755,2680164	840,7651656	364,4777525	440,5196219
PTET.51.1.G0020435	calcium/calmodulin-dependent kinase type 1d	GO:0006468	protein phosphorylation	0,131916632	NO	none	161,8233356	178,4467925	205,4002158	144,8581215	140,2435603	171,095977	126,2292574	197,4174139	184,1510228	172,7425623	284,5569693	192,8586927	138,7849856	132,1696289	157,546614	157,6881172	129,470931	145,5103518	128,3048414	187,0961892	155,0957648
PTET.51.1.G0020436				0,010331596	NO	none	96,05082632	152,0885875	199,1408905	194,7395021	205,5607939	276,1554517	110,3477819	81,75387078	142,7318511	161,4453239	182,7583902	217,7919003	196,8723808	171,4816019	217,9974023	221,7511909	316,1082224	156,3725245	128,0112376	332,9525079	219,3583955
PTET.51.1.G0020437	nifu-like 4, mitochondrial	GO:0016226	iron-sulfur cluster assembly	0,237411674	NO	none	582,4692862	402,9410462	429,1484144	628,6974115	812,1982254	644,0100742	563,4056352	601,5329372	436,4692321	369,4128604	540,3391549	352,0529314	395,053157	793,0534018	464,3414211	1247,169063	513,929252	789,4600168	698,23457	620,9819689	667,0381796
PTET.51.1.G0020438	tubulin glycylase 3a	GO:0006464	cellular protein modification process	0,045777981	NO	none	83,92417408	98,99111154	113,023041	144,9492409	120,1754285	112,881642	87,19577056	80,65257761	91,39198902	106,5902341	110,8678497	131,1485529	97,05272048	168,3633227	121,5351591	92,67173571	87,78278931	150,390499	149,85669	96,45258538	129,3106986
PTET.51.1.G0020439	multidrug resistance-associated 1	GO:0006810	transport	0,12070344	NO	none	82,94780824	99,53706495	97,46450524	109,3801464	98,69498651	86,67367153	76,47939873	89,41621775	99,16888121	99,90524869	97,7881788	94,62223944	99,98309748	106,6531723	112,1071205	117,5060306	98,79715336	84,29816877	94,17859328	90,65626064	82,69108241
PTET.51.1.G0020440				6,68E-002	NO	none	31,71024712	23,6814076	53,74865491	41,99079688	60,9142296	19,58511808	35,72313587	27,69735836	24,26352608	23,09928912	75,78303575	41,31226304	44,15066595	42,91553069	41,06606308	78,40923676	68,70100516	65,71232666	30,83434983	11,94688652	27,22334964
PTET.51.1.G0020441	atp-binding cassette sub-family member 3			4,68E-013	YES	Early repression	409,167707	169,4154534	192,9333296	313,9267344	347,3539125	273,4322632	376,954595	441,3808189	165,9650755	172,8658313	200,5503815	207,6380985	170,6115088	334,8629333	292,9905354	380,8752427	341,3894115	329,5770914	337,5739045	275,9333721	270,9311543
PTET.51.1.G0020442	chitin synthase c	GO:0006031	chitin biosynthetic process	8,62E-009	YES	Late induction	205,21284	162,2439964	84,31436761	201,4255836	244,3982535	605,4781839	193,8735202	216,5521597	170,3998776	154,0881151	86,06933536	85,99695572	80,87681174	211,1895853	191,661582	269,7003426	196,81967	259,4647067	251,6082946	642,4499178	568,5064499
PTET.51.1.G0020443				0,05373058	NO	none	102,0488704	105,9168826	78,1272917	104,5043709	206,5036542	156,9467103	85,45415904	118,6435817	97,3491369	114,4846284	66,81755633	86,4135813	81,15073747	116,104227	92,90451478	106,4320008	119,9842056	259,5496017	340,0488089	111,6552617	202,238159
PTET.51.1.G0020444				0,377125485	NO	none	45,0781405	47,90597962	22,43143513	50,02752254	74,52105721	85,83503609	12,51706182	77,63921918	28,85431836	66,95764087	45,59217836	17,37052936	4,331597674	66,48030363	33,57474145	98,90597967	30,63735463	95,93750606	72,6033885	17,58153747	154,0885347
PTET.51.1.G0020445		GO:0055114	oxidation-reduction process	0,146665736	NO	none	47,44625368	30,20224702	13,18919997	56,64878119	41,65252708	32,93506716	46,12537282	48,76713455	36,24823744	24,15625659	21,14775658	15,5176729	2,902170442	77,94815601	35,34940636	18,40750177	10,2635138	77,13375487	60,80533787	3,926543369	61,94359095
PTET.51.1.G0020446				0,166547227	NO	none	331,725835	390,3220119	218,0502564	282,7146899	504,4288638	340,4934978	396,184795	267,266875	306,9751541	473,6688698	266,1496953	246,0412178	141,9598561	236,1019339	329,3274458	333,4576576	343,601826	680,9576375	659,698334	238,0755992	442,9113964
PTET.51.1.G0020447	potassium voltage-gated channel subfamily b member 2	GO:0006811	ion transport	1,43E-003	YES	Late induction	25,77944305	44,91950737	27,38555738	35,71336675	63,2446294	32,57691107	25,52197496	26,03691113	52,25319866	37,58581607	37,63615693	19,88383073	24,63668447	37,45506696	33,97166655	67,22227022	44,3857244	88,12933018	53,2411928	27,67238252	37,48143962
PTET.51.1.G0020448	putative proline--trna ligase yhr020w	GO:0006418	tRNA aminoacylation for protein translation	2,51E-006	YES	Late induction	10364,45345	9631,078042	10069,02735	14833,3447	19958,39152	25692,54197	9957,101212	10771,80569	9159,133059	10103,02302	9439,65392	10222,2416	10545,18654	17237,32767	12429,36174	22428,20196	16493,36355	19244,6865	21667,31406	24441,83189	26943,25205
PTET.51.1.G0020449				6,04E-004	YES	Intermediate peak	30,25297967	85,24534339	104,9779056	113,0973845	120,7007891	110,3524596	37,98472491	22,52123443	78,54857848	91,94210831	132,7212669	97,15772108	85,05472875	154,2744524	71,92031651	211,866095	67,45115642	104,1237188	99,36218622	79,50727247	141,1976466
PTET.51.1.G0020450				TRUE	YES	Early peak	62,21993421	195,3122882	207,0795198	147,2435362	150,6023336	150,6355654	45,80365666	78,63621176	200,8029799	189,8215965	194,3356912	175,5575477	251,3453204	157,8366897	136,6503828	173,7821364	118,78449	208,6322628	101,2104454	134,7994082	166,4717225
PTET.51.1.G0020451				Inf	NO	none	0	0	0	0	0	0	0	0	0	0	0	0	0	0	0	0	0	0	0	0	0
PTET.51.1.G0020452	adp-ribosylation factor 2	GO:0007264	small GTPase mediated signal transduction	0,266878281	NO	none	77,16893735	105,9701847	90,93498	88,18904914	82,82754807	139,3361552	70,6501243	83,6877504	108,5750638	103,3653057	92,37709582	90,78201773	89,64582643	59,06479395	117,3133043	58,58237693	99,2726764	120,3334709	53,12166803	117,6125315	161,0597789
PTET.51.1.G0020453	myosin ie heavy chain			3,60E-001	NO	none	122,8974976	101,033568	146,6753902	121,7459565	118,469956	109,5927525	101,1880231	144,606972	103,5170988	98,55003709	152,4933423	139,5925834	147,9402448	130,3817664	113,1101467	134,0479663	107,7156018	116,9305137	115,1857424	111,5728887	107,6126164
PTET.51.1.G0020454	disulfide-isomerase a6	GO:0045454	cell redox homeostasis	5,80E-009	YES	Early repression	4713,885225	1433,134131	1335,396297	1479,339713	1442,140405	1305,578982	5008,744307	4419,026143	1345,923954	1520,344307	1390,919585	1547,106505	1068,162803	1824,954809	1133,724616	2057,477371	1212,762903	1061,338662	1436,982684	1410,225682	1200,932282
PTET.51.1.G0020455	ankyrin repeat-containing p16f5.05c			2,97E-001	NO	none	82,82892321	69,14489019	62,16289274	53,27923729	79,02506453	106,8544463	67,35559095	98,30225547	95,90084867	42,3889317	58,83627815	54,98388035	72,66851972	47,34758633	59,21088825	85,22528379	100,2106859	78,95581207	51,7084763	124,2890106	89,41988195
PTET.51.1.G0020456	f-box/wd repeat-containing 7			1,13E-015	YES	Late repression	253,7377776	313,1968329	363,5494739	418,5542866	21,95618143	33,80652657	230,0804231	277,395132	314,9138141	311,4798518	402,906504	346,9658001	340,7761177	351,3242383	485,7843348	15,65521413	10,79381881	28,56805736	32,80763543	16,15861469	51,45443845
PTET.51.1.G0020457				0,00188303	YES	Early peak	69,4103711	252,5446518	159,1884528	202,4643588	45,07603862	54,58051222	58,90135781	79,91938438	243,6754424	261,4138613	205,1120203	75,90166091	196,5516771	266,2825205	138,646197	53,56028944	34,32613312	61,91338184	30,5043501	59,09513431	50,06589012
PTET.51.1.G0020458				0,054109907	NO	none	120,4935349	99,49128016	130,3695678	110,2220224	80,7566855	100,5708891	99,0011025	141,9859672	99,91200862	99,07055169	133,8745844	143,8387655	113,3953535	99,15550183	121,2885431	90,18417642	50,43588899	92,76570187	89,64097473	95,09880577	106,0429724
PTET.51.1.G0020459	ras-related rab-32	GO:0007264	small GTPase mediated signal transduction	0,002739377	NO	none	277,5664947	153,3053394	205,622774	182,8422755	204,0599684	222,4801852	293,7761905	261,3567989	156,2798261	150,3308526	183,6182458	209,0704432	224,1796329	208,3729577	157,3115934	190,1373686	202,8119494	219,3924165	203,898139	223,9540454	221,006325
PTET.51.1.G0020460				2,39E-001	NO	none	322,3379953	207,7330102	340,7496161	180,1397599	249,3926803	515,9620123	354,9702409	289,7057498	202,7747936	212,6912267	200,6594065	198,7721714	622,8172705	124,0334873	236,2460326	210,5016292	518,2566375	139,3753491	129,4371054	513,1720046	518,7520199
PTET.51.1.G0020461	serine/threonine-protein phosphatase pp2a catalytic subunit 1			4,03E-005	YES	Early repression	1495,083285	710,5502453	759,5164547	927,9225478	810,7240953	802,9094267	1527,993346	1462,173224	743,7138372	677,3866534	743,2099511	764,5129363	770,8264768	990,6711454	865,1739503	934,0220295	955,5685264	618,3999313	734,9058939	772,7843544	833,034499
PTET.51.1.G0020462	tricarboxylate transport protein, mitochondrial	GO:0055085	transmembrane transport	2,52E-002	NO	none	7418,828859	4995,987108	4902,113498	5434,284747	4916,147944	5310,423992	8534,241288	6303,41643	4921,014252	5070,959964	4723,862686	4713,438297	5269,039511	5843,750272	5024,819223	6350,848349	5296,205284	4084,962946	3932,575198	5985,295561	4635,552424
PTET.51.1.G0020463				2,93E-006	YES	Intermediate peak	3,564916351	15,246906	17,82930071	15,74874634	21,33521506	22,35255181	3,505707515	3,624125187	20,87682974	9,616982254	16,37076682	18,91959654	18,19753877	14,48177539	17,01571729	19,49331353	20,02171759	24,36179903	21,46403009	16,41379021	28,29131341
PTET.51.1.G0020464	serine/threonine-protein kinase nek8	GO:0006468	protein phosphorylation	1,37E-019	YES	Late repression	143,5295366	148,2613647	234,6257938	200,3550036	10,55722687	30,39760979	165,7671699	121,2919034	148,880382	147,6423473	210,3114031	279,5040056	214,0619727	166,4283015	234,2817058	8,19044574	12,29513918	4,400100107	17,34322244	20,15909316	40,63612641
PTET.51.1.G0020465	transcription initiation factor tfiid subunit 5			0,000501525	NO	none	378,2586753	309,6255	251,8655284	231,4728536	243,4725986	195,2707014	370,9050598	385,6122907	308,670558	310,5804419	247,0871903	247,7628443	260,7465505	242,7987481	220,146959	274,404614	203,6831347	254,4618717	241,340774	180,3376362	210,2037665
PTET.51.1.G0020466				3,46E-001	NO	none	0	7,53855773	2,972734272	7,673887438	7,51226762	10,16769299	0	0	11,11057086	3,966544596	0	8,918202815	0	4,266456268	11,08131861	25,38965762	0	0	4,659412864	4,51326824	15,82211774
PTET.51.1.G0020467				4,47E-015	YES	Late repression	394,274425	489,219127	649,3553678	503,5009575	101,3387525	136,5686651	333,5144542	455,0343957	514,0998412	464,3384127	669,9964922	703,2381685	574,8314427	439,9721253	567,0297896	86,7071512	132,0915547	101,2566666	85,29963742	119,009133	154,1281971
PTET.51.1.G0020468	pq-loop repeat-containing 1			0,002635452	YES	Early repression	276,6229615	121,2674156	131,7060835	165,0529416	163,8138652	131,4431196	294,4815355	258,7643874	159,2659652	83,26886597	164,17226	120,1548502	110,7911405	165,7618135	164,3440697	196,2288304	160,1748853	170,3794825	128,4722625	131,5132773	131,372962
PTET.51.1.G0020469		GO:0006508	proteolysis	0,003290038	NO	none	167836,6971	132545,7601	106683,1699	93299,76759	97526,05078	95611,17241	205230,1227	130443,2716	117204,0902	147887,4301	95330,51957	132136,2565	92582,73368	89164,1041	97435,43108	89966,11047	111816,6549	79201,49709	109119,9407	91036,67146	100185,6734
PTET.51.1.G0020470	cysteine proteinase 2	GO:0006508	proteolysis	3,28E-002	NO	none	143324,1696	111675,6075	90830,34311	69733,52964	82100,7658	93859,41603	173663,6414	112984,6977	85640,64345	137710,5716	72650,6776	124559,1667	75281,18504	50911,85237	88555,2069	59324,54629	96812,56769	60175,20664	112090,7426	89405,88229	98312,94976
PTET.51.1.G0020471				6,45E-013	YES	Late repression	841,6743235	1010,555187	771,3103837	65,2088939	55,48622887	151,4169899	922,0541358	761,2945112	991,4382782	1029,672096	1031,096024	1202,829348	80,00577974	55,37629616	75,04149163	53,73000517	17,75310495	40,02616469	110,4356407	66,2206233	236,6133564
PTET.51.1.G0020472	radial spoke head 1 homolog			8,11E-019	YES	Late repression	1228,88055	610,5410592	694,2217078	498,9080036	438,3574188	439,8424166	1163,69463	1294,06647	665,2932032	555,7889152	756,0193077	697,723376	628,9224397	471,9570696	525,8589376	438,2523149	407,2622799	417,8868046	490,0282757	426,9030567	452,7817766
PTET.51.1.G0020473				2,72E-004	NO	none	189,9427997	123,9743948	85,92362485	96,35056393	131,6198231	108,9420623	197,4384079	182,4471914	108,6750488	139,2737408	110,6384873	101,3967095	45,73567768	101,2962218	91,40490609	116,0344763	121,6367747	131,4386854	157,3693562	109,4200106	108,464114
PTET.51.1.G0020474				1,91E-006	YES	Late repression	502,6839271	411,1002866	281,7197693	173,453125	167,2855371	153,3853372	558,3357876	447,0320667	458,3563358	363,8442375	288,6106876	324,6904384	231,858182	151,2968867	195,6093633	106,0432167	239,8538552	184,4502834	138,794793	136,5754215	170,1952529
PTET.51.1.G0020475				7,31E-008	YES	Late repression	5610,173703	3088,520543	2293,227017	1763,509845	1788,865713	2246,87281	6695,396889	4524,950517	2806,762429	3370,278657	1808,537653	2448,485273	2622,658124	1353,900446	2173,119243	1522,390925	2449,502543	1379,345425	1804,22396	2296,384175	2197,361446
PTET.51.1.G0020476				0,61065278	NO	none	179,9527967	165,7813554	197,5552354	175,2554526	166,7715269	176,1043917	179,3131186	180,5924747	167,2585828	164,304128	174,5479786	235,1594442	182,9582835	141,5454077	208,9654975	160,6767972	166,6595555	159,2548502	180,4949045	186,0852662	166,1235172
PTET.51.1.G0020477	ribosome biogenesis tsr3			0,000135052	YES	Early repression	850,7166749	451,532813	239,3767068	443,8619462	562,1183456	346,3618184	742,7835654	958,6497843	471,4929663	431,5726597	266,2859325	217,6837366	234,1604513	598,9729068	288,7509855	612,9833108	328,7335716	747,7636627	558,9928371	213,1277819	479,595855
PTET.51.1.G0020478				1,63E-001	NO	none	49,03229152	57,02501712	93,870033	73,7438339	81,62282292	82,74674263	42,52905614	55,53552689	60,62872455	53,42130969	87,80207358	62,12591463	131,6821108	89,16286275	58,32480506	47,16512909	118,7061205	89,21163819	71,40840391	60,78456816	104,7089171
PTET.51.1.G0020479				0,144230364	NO	none	125,9928754	171,9574023	221,3623876	278,6668054	71,03004079	54,69963132	132,3068062	119,6789446	167,6254052	176,2893994	220,6568925	234,1251566	209,3051137	261,1904584	296,1431524	23,0477902	30,84194465	116,537643	113,6927853	27,53168973	81,86757291
PTET.51.1.G0020480				0,643923343	NO	none	37,26594808	21,5109237	54,68124216	27,94419475	51,75173778	48,5786485	48,61699375	25,91490242	28,01796131	15,00388608	51,08153763	39,35641677	73,60577207	0	55,8883895	21,34203104	104,1226038	52,16775692	29,37455936	59,75174691	37,40555009
PTET.51.1.G0020481	snf1-related kinase catalytic subunit alpha kin10	GO:0006468	protein phosphorylation	0,078263684	NO	none	32,28178514	25,45803571	39,88975429	52,70682217	53,97375322	49,27280208	34,48446958	30,07910069	26,08382592	24,8322455	26,57056795	45,86176885	47,23692609	38,7928328	66,62081153	44,78352801	56,27054968	40,52715847	74,31377672	53,14624662	45,39935754
PTET.51.1.G0020482				0,100430309	NO	none	363,6099759	340,2063715	211,1658964	288,9395855	257,7413555	286,4818241	369,5057114	357,7142403	329,4935153	350,9192277	240,8654564	221,3488219	171,2834108	351,9652043	225,9139668	413,4916747	230,9989755	205,5498972	180,9248745	306,8481303	266,1155179
PTET.51.1.G0020483	calcyphosin			7,12E-002	NO	none	980,3865434	886,8842454	1230,341731	919,4549341	666,9078847	743,4162643	1002,280828	958,4922583	904,7324305	869,0360603	1119,713534	1068,022761	1503,288896	1013,959753	824,9501152	933,8439923	703,0089738	595,7485132	435,0300596	833,1933489	653,6391796
PTET.51.1.G0020484	myb-related			0,000464135	YES	Late induction	41,36561492	71,01996411	105,509329	97,67969913	114,7833752	168,8598108	47,11478327	35,61644658	78,06268363	63,97724458	85,80550422	113,3313189	117,3911639	96,96600467	98,3933936	110,6518365	183,5516045	85,22268796	79,70737174	206,253823	131,4657985
PTET.51.1.G0020485				5,41E-001	NO	none	57,99824435	74,29983906	66,24858384	49,19685921	56,70410914	61,07494851	43,06545865	72,93103005	64,65901814	83,94065997	76,20813182	69,20043319	53,33718649	47,15010724	51,24361119	69,6500067	55,47845298	61,15108494	40,53689191	55,18385275	66,96604427
PTET.51.1.G0020486				2,23E-005	YES	Early peak	153,2930075	352,6390507	216,1936103	179,6321045	155,6218363	170,4567104	111,624159	194,9618559	360,8964521	344,3816494	260,2267011	237,8888534	150,4652764	191,0717915	168,1924175	156,4411143	149,0272308	173,69332	143,3256802	180,704744	160,2086768
PTET.51.1.G0020487				2,78E-002	NO	none	47,6060845	132,4349696	95,65274559	64,41141397	79,18515627	63,19354802	37,32832977	57,88383923	163,4935339	101,3764054	121,3224413	113,9651051	51,67069035	85,9114903	42,91133764	55,71410032	103,5488039	96,13108915	61,34663168	55,92702721	70,46006884
PTET.51.1.G0020488		GO:0032065	cortical protein anchoring	0,002726491	NO	none	57,35859306	87,04469316	95,85241898	113,9596058	47,50578357	73,91509316	51,20081801	63,5163681	83,98151443	90,10787189	102,8475743	101,2972699	83,41241282	96,92095613	130,9982555	60,1672882	38,56047765	46,36719141	44,92817701	71,54816032	76,28202601
PTET.51.1.G0020489				4,13E-003	YES	Intermediate peak	198,6206696	232,3592948	380,2789509	438,9643142	246,060252	258,4177711	161,0255312	236,215808	241,3644657	223,3541239	436,7655656	335,7188848	368,3524022	519,2974679	358,6311605	372,3536717	206,627231	207,2042574	198,0558481	261,2189609	255,6165813
PTET.51.1.G0020490	dna-binding smubp-2			7,13E-007	YES	Early repression	351,6414156	126,7178712	141,5744868	153,8970597	177,5366409	117,8337199	271,1061906	432,1766406	126,742089	126,6936534	180,600676	157,2237202	86,89906408	165,2973792	142,4967401	202,5644346	139,9570064	199,0864875	168,5386352	114,576186	121,0912538
PTET.51.1.G0020491	thymidylate kinase			3,82E-008	YES	Early repression	398,4068283	136,8128006	27,82794746	40,92475117	155,390153	43,81446606	416,883655	379,9300017	162,2740862	111,351515	32,7872195	30,44892211	20,24770076	35,60754635	46,24195599	56,18568855	56,68801228	261,2233268	247,4635844	29,10664416	58,52228796
PTET.51.1.G0020492	poly(a) polymerase	GO:0043631	RNA polyadenylation	1,03E-058	YES	Early peak	78,3888046	2403,621195	1737,859465	945,4934284	88,72784594	69,99033525	69,97331532	86,80429388	2584,423159	2222,819232	1747,500034	1190,439523	2275,638838	1116,986202	774,000655	82,59484726	86,90367063	112,5065893	72,90627656	74,25972007	65,72095043
PTET.51.1.G0020493	40s ribosomal s15	GO:0006412	translation	0,053597328	NO	none	2813,684326	2625,484869	2410,285668	2620,336434	3763,435507	3819,57022	2842,644644	2784,724008	2876,803579	2374,166158	2777,355546	2119,971832	2333,529625	2890,101998	2350,570869	3697,761398	3947,644796	4206,924051	3201,411782	3588,000407	4051,140033
PTET.51.1.G0020494				4,47E-001	NO	none	572,186265	594,0969515	593,5198976	477,4059351	670,1514337	653,6664124	509,4903705	634,8821596	601,1799753	587,0139276	641,2519041	633,4574513	505,8503375	445,8073858	509,0044845	451,1768791	596,3125443	942,146563	690,9697485	584,1762949	723,15653
PTET.51.1.G0020495				2,58E-025	YES	Intermediate peak	104,7227699	165,1932106	629,5510507	641,6997779	281,9373268	299,5661818	98,35438395	111,0911559	182,9906195	147,3958017	628,3768726	480,8082047	779,4680747	687,3668749	596,0326809	313,9580659	286,3084449	275,1054288	252,3773676	255,8317349	343,3006288
PTET.51.1.G0020496				0,035061381	NO	none	28,2464104	49,99598466	65,53657203	49,97946077	74,71559334	103,5644518	38,99074968	17,50207113	30,74891268	69,24305664	34,49878724	76,89222093	85,21870791	29,97307327	69,98584827	96,39164875	74,50674783	25,79513825	102,1688385	88,3952667	118,7336368
PTET.51.1.G0020497				0,43283976	NO	none	119,7814216	121,5273032	96,31762462	124,1863248	129,2023015	119,9522689	114,6421044	124,9207387	123,2082948	119,8463117	125,0113689	97,46321648	66,47828844	134,3933724	113,9792771	136,0160229	159,2614211	119,6903093	101,8414526	130,5624026	109,3421351
PTET.51.1.G0020498				0,313921789	NO	none	264,4790069	172,0338047	144,663905	320,0334721	283,1667548	114,4273743	245,3477278	283,610286	208,2345555	135,8330538	199,9787856	156,8275452	77,18538409	489,6439385	150,4230058	520,8931352	211,0935463	232,4953604	168,1849771	133,6695615	95,18518704
PTET.51.1.G0020499				3,37E-003	NO	none	464,5449034	322,8223454	291,2085011	345,5098078	386,2843929	349,9436838	449,2731119	479,816695	325,92953	319,7151608	334,1977405	258,3562137	281,0715491	382,4887007	308,5309149	368,1500354	350,3825615	422,9392862	403,6656884	345,6348049	354,2525626
PTET.51.1.G0020500				1,52E-006	YES	Intermediate peak	200,8027505	300,7924316	452,1997906	383,4690013	367,4669479	438,5819949	200,7239056	200,8815954	277,8439023	323,740961	393,545577	476,3299253	486,7238696	376,3622772	390,5757254	351,6242511	297,3360468	384,6504109	436,2570827	451,9005589	425,2634309
PTET.51.1.G0020501				0,023992479	NO	none	51,72872527	48,30884777	49,37573299	109,3710952	108,9034963	150,2073075	75,73031719	27,72713336	41,21873154	55,39896399	49,50979801	38,92392867	59,69347229	104,2784696	114,4637208	79,41698089	133,8719192	79,97145154	142,3536338	139,8584845	160,5561304
PTET.51.1.G0020502				0,265597674	NO	none	40,77830625	48,37992881	45,13369266	36,83567084	67,93343336	56,33026132	42,10760547	39,44900703	50,55542182	46,2044358	44,24216858	34,08693837	57,07197103	27,95510676	45,71623493	26,18640419	45,80647722	74,22913649	125,5117155	37,78681903	74,87370362
PTET.51.1.G0020503				0,000216257	YES	Late induction	52,70883113	56,66385712	93,86627614	107,7972642	148,295966	158,2573452	41,32943616	64,0882261	58,05672527	55,27098897	105,6664086	52,57527779	123,357142	116,6135511	98,9809773	161,0183933	168,599816	136,2115589	127,3540957	159,6418043	156,8728861
PTET.51.1.G0020504				0,176341066	NO	none	721,5984057	763,3965745	849,4223392	643,5718802	709,0030475	846,1681997	666,3415813	776,85523	789,908037	736,885112	903,2926861	903,1829576	741,7913738	560,5674872	726,5762731	651,7008417	690,5635869	777,3460204	716,4017412	841,8937193	850,4426801
PTET.51.1.G0020505		GO:0006419	alanyl-tRNA aminoacylation	1,13E-001	NO	none	755,5512095	651,0285187	627,4243142	549,2081041	586,5687713	930,0490546	661,5757092	849,5267099	699,3871613	602,6698762	559,5878257	594,1027468	728,58237	557,3864046	541,0298037	678,2565702	602,0054402	567,235	498,7780747	1079,258282	780,8398271
PTET.51.1.G0020506				9,00E-010	YES	Late induction	128,4025614	208,7513355	316,7423775	390,8018721	446,3139058	450,392979	117,7669093	139,0382134	239,0841193	178,4185517	278,9704059	263,7178985	407,538828	313,9249444	467,6787998	444,1299364	604,8921964	361,0516185	375,181872	463,6662914	437,1196667
PTET.51.1.G0020507				0,634265113	NO	none	0	8,985198946	3,979406309	2,884831829	2,429776755	0	0	0	1,878147018	16,09225087	3,652462276	6,030183769	2,255572882	5,769663657	0	5,722539411	0	3,99656761	0	0	0
PTET.51.1.G0020508				0,519385384	NO	none	0	0	0,975953758	0,390946764	0,812366006	0	0	0	0	0	0,571715506	0,943897378	1,41224839	0	0,781893527	1,791484357	0,832401768	0,625577898	0	0	0
PTET.51.1.G0020509				0,38539766	NO	none	40,66881993	33,24271459	40,62572766	58,32711416	40,62123946	38,26776273	48,46091993	32,87671992	40,72835668	25,75707249	52,61480369	33,62577594	35,63660334	56,30284142	60,3513869	60,27496567	38,71469893	37,14306013	26,35223311	29,30726591	47,22825955
PTET.51.1.G0020510	cdc73 homolog			9,08E-002	NO	none	967,4974193	672,3128644	681,3049383	652,4960144	681,2060696	648,6327706	1044,735234	890,2596052	642,6992455	701,9264833	606,4356674	720,5813	716,8978474	706,0349693	598,9570594	934,4744516	468,0453457	583,1530687	739,1514121	626,5760695	670,6894718
PTET.51.1.G0020511				7,28E-006	YES	Late repression	2835,787869	2642,21073	1872,128176	1407,361411	1059,749289	991,7658775	3447,996546	2223,579192	2792,804616	2491,616844	1919,368926	1827,145682	1869,869919	1413,567596	1401,155226	1018,612015	1542,186012	1007,135038	671,0640915	1095,566634	887,9651207
PTET.51.1.G0020512	s-acyltransferase 24			0,000204739	YES	Late repression	101,1737183	59,11503656	42,25892952	57,15944332	74,68690333	37,54027773	101,6603392	100,6870974	56,69693031	61,53314281	41,16351646	47,93650257	37,67676955	61,54107357	52,77781308	76,58595628	59,39781189	73,99692855	88,7669166	28,25145906	46,82909639
PTET.51.1.G0020513				1,74E-001	NO	none	48,02072065	69,17179599	60,73409213	65,57703466	80,03755731	74,66687781	57,02773367	39,01370764	83,12929121	55,21430078	58,27381813	40,34594954	83,58250872	38,60289631	92,55117302	76,57520737	87,58198444	78,16220493	77,83083247	72,24839798	77,08535763
PTET.51.1.G0020514		GO:0006810	transport	9,74E-006	YES	Late repression	752,9201043	603,8130681	550,3772835	427,0287678	363,7986708	329,055963	831,7277939	674,1124146	594,5363083	613,0898278	508,3493711	588,0197639	554,7627156	375,6336497	478,423886	332,8252944	453,933519	311,0791613	357,3567083	365,5747274	292,5371987
PTET.51.1.G0020515	e3 ubiquitin ligase big brother			0,066540274	NO	none	294,4080897	348,2673179	386,1888285	348,1742417	404,3873481	346,1703771	254,691855	334,1243245	364,9937997	331,5408361	371,184642	377,1905479	410,1912957	300,0313934	396,31709	398,7583525	501,7191119	349,1504839	367,9214439	354,567773	337,7729812
PTET.51.1.G0020516		GO:0000723	telomere maintenance	0,059171898	NO	none	279,0795693	353,5869732	217,4879346	209,6066474	197,4966437	231,117011	292,3439122	265,8152263	338,9976009	368,1763454	207,0097299	205,7184453	239,7356287	204,6727235	214,5405713	197,5565683	185,0323615	195,007169	212,3904759	163,4216289	298,812393
PTET.51.1.G0020517				0,105139214	NO	none	45,3855496	56,32946735	48,07735119	70,52220473	90,71186953	67,96905642	56,72277253	34,04832667	56,94268573	55,71624897	42,5518496	61,78855209	39,89165189	58,30926995	82,73513951	40,16182205	44,03980468	131,8285992	146,8172522	42,83501857	93,10309428
PTET.51.1.G0020518				0,131380166	NO	none	142,34532	174,9316231	175,1996336	189,5273738	130,5032189	162,2926589	152,8113318	131,8793082	151,4929952	198,3702509	185,5334634	210,3805979	129,6848397	154,5919425	224,4628051	133,3645465	128,3866875	126,6042108	133,657431	149,9070787	174,6782391
PTET.51.1.G0020519				2,08E-001	NO	none	13,19769534	19,24639875	31,954339	37,9927646	21,30804643	23,86738272	13,67352949	12,72186119	20,48813421	18,0046633	24,51913806	20,24044291	51,10343604	50,83575392	25,14977528	21,60880643	46,8551717	16,76820758	0	23,04710238	24,68766306
PTET.51.1.G0020520				4,34E-006	YES	Late repression	379,2180036	651,609577	735,4048894	604,5853741	148,0960741	77,87690295	366,2704884	392,1655187	660,8864089	642,3327452	747,6849813	752,3516453	706,1780416	494,0511993	715,1195489	166,5288722	176,098417	144,3751391	105,3818681	102,0765174	53,67728852
PTET.51.1.G0020521	serine/threonine-protein kinase tousled-like 2	GO:0006468	protein phosphorylation	6,32E-007	YES	Late repression	329,6720793	203,8067432	158,9058924	162,539935	123,3209721	166,0490181	306,4438094	352,9003493	198,8644347	208,7490517	150,0761982	131,0345971	195,6068819	161,2759771	163,8038929	79,13153269	109,2533711	155,5307033	149,3682814	143,4775827	188,6204535
PTET.51.1.G0020522	serine/threonine-protein kinase ulk3	GO:0006468	protein phosphorylation	3,40E-024	YES	Late repression	294,562469	569,1162737	661,7038413	576,7021194	14,79948925	35,94427122	281,8948141	307,2301239	567,5462307	570,6863167	707,3742936	691,4214994	586,3157308	582,886368	570,5178707	16,62750594	14,26313441	15,63220278	12,67511386	10,91338053	60,97516191
PTET.51.1.G0020523				1,43E-013	YES	Intermediate peak	6,025027717	36,34462943	43,74260879	53,15103615	55,48942015	50,04984934	3,386176886	8,663878547	30,05237452	42,63688435	51,04303742	43,85883322	36,32595573	61,14756326	45,15450904	51,72929165	35,9153915	60,00445534	74,30854211	38,68411502	61,41558367
PTET.51.1.G0020524	oral-facial-digital syndrome 1 homolog			3,30E-029	YES	Late repression	1062,12348	2078,50411	1623,126243	844,9762042	157,4148985	222,3564461	876,1053739	1248,141586	2095,405726	2061,602493	1620,254514	1804,815636	1444,308579	854,0947334	835,8576751	155,8564109	118,785845	167,9714763	187,0458617	176,3954762	268,317416
PTET.51.1.G0020525				0,025347028	NO	none	33,82647376	41,44532035	66,42312855	40,59762121	55,99554542	81,36152891	33,19316551	34,45978202	35,66463434	47,22600637	43,50611819	55,69290027	100,0703672	36,35455781	44,8406846	51,36977239	66,0977633	40,70564881	65,80899716	80,0761975	82,64686032
PTET.51.1.G0020526	caltractin icl1e			4,44E-002	NO	none	6687,311918	6306,645338	5765,480687	5249,968314	5026,189381	6649,408507	7020,553069	6354,070766	6161,134241	6452,156435	5052,655175	5391,250327	6852,53656	5302,439688	5197,49694	5765,879231	5288,728288	4160,685483	4889,464522	7585,735328	5713,081685
PTET.51.1.G0020527	d-alanyl-d-alanine carboxypeptidase dacb	GO:0006508	proteolysis	8,41E-005	YES	Intermediate peak	27,15864604	57,42101034	82,12621301	85,92543702	85,54424777	153,1823886	29,17959386	25,13769822	51,69422178	63,14779889	65,40543272	82,9875548	97,98565151	83,22888528	88,62198877	95,83287005	128,7347951	49,69958432	67,90974161	160,9073185	145,4574587
PTET.51.1.G0020528	serine/threonine-protein kinase atg1	GO:0006468	protein phosphorylation	1,89E-002	NO	none	72,14160451	163,9156837	102,8845612	43,6570627	12,32541319	16,31907342	74,79441658	69,48879244	152,7219435	175,1094239	80,93452031	108,5680344	119,1511288	39,38216859	47,93195681	0,566094365	2,104257058	18,58168364	28,04961767	11,47170538	21,16644147
PTET.51.1.G0020529				8,00E-037	YES	Late repression	553,1397545	665,2637093	945,7412555	1081,530245	55,1300899	80,59768169	535,6914335	570,5880756	648,9090155	681,618403	976,3305363	1024,888164	836,0050667	1163,611454	999,4490368	63,35605261	60,99762725	49,03075891	47,13592083	52,35391158	108,8414518
PTET.51.1.G0020530	xenotropic polytropic retrovirus receptor 1 homolog			9,50E-002	NO	none	92,95114705	51,34177503	68,17087058	147,3708674	155,5366986	110,3574375	91,85139176	94,05090234	50,92014308	51,76340698	81,68181113	70,66083195	52,16996865	186,4746136	108,2671212	261,6494895	155,5818362	94,88676194	110,0287066	135,0917897	85,62308538
PTET.51.1.G0020531	coiled-coil domain-containing 77			1,66E-022	YES	Late repression	1125,4315	1382,054468	1742,78369	1628,231947	179,1213414	320,005709	960,6140494	1290,248951	1391,520016	1372,58892	1859,616115	1873,979633	1494,755321	1688,129073	1568,334821	184,5112144	146,5347646	197,4039224	188,0354643	210,051461	429,9599569
PTET.51.1.G0020532				5,70E-040	YES	Late repression	460,8714123	507,927336	721,9114084	682,7237309	39,60766545	72,29605466	491,874486	429,8683386	501,7467199	514,1079522	700,1232764	814,9949458	650,616003	597,7340107	767,7134512	38,36986064	46,14386314	34,15322934	39,76370869	48,94805425	95,64405506
PTET.51.1.G0020533	rac family serine/threonine-protein kinase homolog	GO:0006468	protein phosphorylation	0,013630574	NO	none	114,6419043	151,838557	166,0342995	188,739698	128,5160028	63,95520801	114,9858371	114,2979716	137,0636478	166,6134662	224,1441908	204,5786954	69,38001212	186,170819	191,308577	142,3705215	166,7820993	92,80154883	112,1098417	62,57928494	65,33113108
PTET.51.1.G0020534				1,47E-001	NO	none	169,9001005	148,2365118	244,7940936	253,4376702	258,227778	406,2059557	201,6824275	138,1177735	94,97354789	201,4994757	143,359714	248,3021272	342,7204395	241,0481253	265,8272151	235,6343957	306,0486336	175,6320682	315,5960144	450,4624613	361,9494501
PTET.51.1.G0020535	anoctamin-10			5,81E-005	YES	Late induction	16,75025189	28,52376167	27,23600929	20,36543973	38,18155345	41,37062105	15,14859665	18,35190713	30,55546358	26,49205977	27,76549409	25,11013301	28,83240077	22,34912365	18,3817558	37,6831948	27,29384001	44,12066259	43,62851638	40,78246248	41,95877962
PTET.51.1.G0020536	probable serine/threonine-protein kinase ddb_g0277165	GO:0006468	protein phosphorylation	0,027417135	NO	none	14,21084849	33,22896446	35,45610917	32,92125774	23,58728985	28,17466833	10,11767866	18,30401833	31,48640464	34,97152429	26,45831922	31,82579026	48,08421804	32,24205611	33,60045937	30,79431932	29,16709016	16,12984686	18,25790306	21,47492888	34,87440777
PTET.51.1.G0020537				9,02E-004	YES	Late repression	757,9920699	662,1543598	346,2139098	553,7300098	447,9448465	239,306088	703,1985639	812,7855758	773,0818782	551,2268413	409,6468089	243,7510566	385,2438639	729,2242155	378,2358042	500,0976145	466,2481196	438,0014104	387,4322413	238,0249741	240,5872018
PTET.51.1.G0020538	sodium/hydrogen exchanger 8	GO:0006814	sodium ion transport	2,16E-006	YES	Late repression	304,5686187	165,5081658	163,9623552	148,8293797	166,2132366	180,6881712	279,1267085	330,010529	165,2279096	165,788422	165,9688393	174,6906701	151,2275561	158,7584359	138,9003235	155,2439908	184,9699526	178,1201167	146,5188864	185,6829244	175,6934181
PTET.51.1.G0020539	serine/threonine-protein kinase atg1	GO:0006468	protein phosphorylation	7,46E-024	YES	Early peak	18,73943304	419,1188708	356,7726183	34,82754075	21,57927965	18,65462431	10,56479063	26,91407546	389,2282245	449,0095171	437,671027	473,3495302	159,2972978	32,06368574	37,59139576	30,47672759	9,235315359	25,4490493	21,15602637	16,25263902	21,0566096
PTET.51.1.G0020540	histone chaperone asf1a	GO:0006333	chromatin assembly or disassembly	9,20E-032	YES	Intermediate peak	3,127049915	237,5108021	204,9313623	304,4956945	480,4389329	518,4169985	1,88036579	4,37373404	256,826077	218,1955272	147,5179831	196,5803854	270,6957183	296,2795595	312,7118296	305,4159487	501,6695087	491,165614	623,5046604	522,9521886	513,8818084
PTET.51.1.G0020541				0,357964165	NO	none	918,9825642	978,8855633	676,9086195	671,8212079	747,3977099	602,0296927	1195,773199	642,1919291	785,2427168	1172,52841	549,6832609	753,2173811	727,8252164	422,8968978	920,7455181	456,6715046	941,0142991	703,7371793	888,1678565	619,423246	584,6361393
PTET.51.1.G0020542		GO:0006351	transcription, DNA-templated	1,26E-001	NO	none	1010,06384	1291,259319	1044,164857	1110,255068	1240,119137	1373,361904	1001,221295	1018,906384	1176,043932	1406,474706	889,4651961	1121,228878	1121,800498	1157,755313	1062,754824	1219,554088	1140,319679	1198,157086	1402,445696	1320,458536	1426,265271
PTET.51.1.G0020543				9,87E-015	YES	Late repression	402,4558468	859,102914	617,9592331	509,2985678	70,97543817	85,09898867	310,7230813	494,1886123	859,9351445	858,2706835	669,0292577	647,6125584	537,2358831	541,8910648	476,7060707	64,89280578	50,13513654	89,57468307	79,29912727	54,8268498	115,3711275
PTET.51.1.G0020544				1,37E-002	NO	none	577,3139698	593,7683682	982,7361598	1948,898147	1395,379159	1100,33286	545,4402434	609,1876961	568,1941062	619,3426302	929,3251245	1045,015623	973,8677322	2973,935449	923,8608448	3126,648545	851,7251849	724,7694201	878,3734867	1163,739527	1036,926193
PTET.51.1.G0020545	dynactin subunit 1			3,42E-008	NO	none	1415,033583	1012,903219	945,8866667	817,8342412	714,3132478	897,9708454	1234,389386	1595,677779	992,6603707	1033,146067	920,4279804	942,3067108	974,9253091	870,6194376	765,0490449	762,2807908	635,3460667	693,639125	765,9870088	985,142711	810,7989797
PTET.51.1.G0020546				1	NO	none	0	0	0,967390147	1,606791198	0	0	0	0	0	0	0	0	2,902170442	0	3,213582396	0	0	0	0	0	0
PTET.51.1.G0020547	gaf domain-containing			2,32E-004	YES	Late repression	813,3612317	714,4453395	783,1148449	482,9873771	383,2307503	645,2222955	805,1907719	821,5316915	677,8891158	751,0015632	914,1794588	939,2654514	495,8996246	373,9362904	592,0384637	293,0173751	468,4275316	356,3321885	415,1459061	491,7285295	798,7160614
PTET.51.1.G0020548	uridine kinase-like 5	GO:0008152	metabolic process	7,45E-008	YES	Early repression	4456,379219	1804,379024	1117,77536	1785,371306	2965,594932	2328,24688	4432,340028	4480,41841	1861,874844	1746,883205	1126,301089	1108,123026	1118,901965	1953,806704	1616,935908	2332,61662	2069,42539	3712,945614	3747,392106	1533,031291	3123,46247
PTET.51.1.G0020549				0,024353058	NO	none	13,22906962	25,23515461	58,47151723	28,59202228	41,15667104	40,55502979	15,894861	10,56327824	39,25801889	11,21229032	49,62469955	25,2092159	100,5806362	24,12011016	33,0639344	35,88466049	62,98907387	30,63073298	35,12221682	53,15717557	27,952884
PTET.51.1.G0020550				0,149883302	NO	none	55,95670407	131,3014589	90,94047974	83,87373289	54,53602553	44,38466251	88,41117463	23,50223352	115,0044481	147,5984697	65,11357448	95,81695615	111,8909086	67,08102927	100,6664365	17,74217038	90,68164805	51,11272913	58,60755457	47,30775143	41,4615736
PTET.51.1.G0020551				0,216591569	NO	none	28,14605347	32,69996891	18,24260476	23,42555113	33,38872501	7,972376563	22,06955637	34,22255056	38,15603941	27,24389841	16,48947881	20,41799066	17,82034482	13,02391913	33,82718312	22,60570393	36,01232913	18,0429836	56,89388339	6,888672576	9,056080549
PTET.51.1.G0020552				0,219810078	NO	none	1432,84683	1088,939392	1160,082302	1411,391197	1157,287891	826,6078419	1433,581569	1432,11209	1133,385484	1044,493301	1291,897605	1107,362648	1080,986654	1651,574791	1171,207604	1544,043119	789,5792301	1182,972142	1112,557073	763,9265069	889,289177
PTET.51.1.G0020553				0,098750394	NO	none	32,82987095	30,80741743	39,82953777	38,21210052	21,55058063	33,62441949	33,41700832	32,24273359	31,66906223	29,94577263	41,61305899	37,78654115	40,08901318	30,89528869	45,52891235	22,81921707	15,75273665	23,22208677	24,40828203	31,29181551	35,95702348
PTET.51.1.G0020554				3,06E-001	NO	none	5,569345148	6,327622496	8,101938858	8,600989276	14,47974682	4,043328399	6,274138221	4,864552075	12,65524499	0	10,54750952	2,902307899	10,85599916	2,776920414	14,42505814	13,77119833	20,47583801	11,5412102	12,13074072	2,937563617	5,14909318
PTET.51.1.G0020555				2,79E-005	YES	Intermediate peak	58,67148036	73,80871119	96,2304996	127,0522064	121,4238963	121,349902	57,64684499	59,69611574	74,1803227	73,43709967	111,2923369	89,13164282	88,26751908	127,9213752	126,1830376	148,3693175	105,019005	139,9350606	92,37220191	117,9441935	124,7556106
PTET.51.1.G0020556				6,20E-001	NO	none	0	0	0	0,10287741	0,18964364	0	0	0	0	0	0	0	0	0,20575482	0	0	0,75857456	0	0	0	0
PTET.51.1.G0020557				1,00E-005	YES	Late induction	66,00350654	164,3562789	134,3168828	146,5861807	239,1422886	175,5755462	64,90727022	67,09974287	188,8114579	139,9010999	119,5082067	140,1165796	143,3258621	172,3669298	120,8054316	187,2409271	325,3054743	276,6960248	167,3267283	214,1750928	136,9759996
PTET.51.1.G0020558	tpr repeat-containing mj0941			0,028984917	NO	none	38,09844713	70,36535365	55,26918409	53,8962709	77,29237807	50,65917932	29,42607516	46,7708191	81,39955075	59,33115654	47,81948856	80,31076324	37,67730047	63,81720375	43,97533806	72,33825258	62,42137049	84,8020229	89,60786634	67,50899125	33,80936738
PTET.51.1.G0030001				0,289032864	NO	none	5,403978715	2,346609931	1,45488635	3,742188837	4,833659103	11,53292207	3,678259396	7,129698033	3,179669951	1,513549912	3,091777278	0	1,272881773	3,255979783	4,22839789	1,614693138	9,003082282	3,383059424	5,333801568	3,444336288	19,62150786
PTET.51.1.G0030002		GO:0006468	protein phosphorylation	7,81E-002	NO	none	214,6273501	249,5696918	302,8084933	303,2139974	286,8120865	244,6025516	203,6944866	225,5602135	247,2725456	251,866838	328,870924	340,5180726	239,0364833	329,3772639	277,0507308	388,6601977	184,7021121	276,0739202	297,8121157	258,7269458	230,4781574
PTET.51.1.G0030003				1,18E-010	YES	Early repression	3483,27422	2335,27806	1728,407926	1675,864429	1684,291065	2573,374095	3410,196859	3556,351581	2442,440761	2228,115358	1563,303548	1702,193711	1919,726519	1627,707485	1724,021372	1526,132162	1699,239913	1572,846464	1938,945723	2803,672165	2343,076024
PTET.51.1.G0030004		GO:0032313	regulation of GTPase activity	3,91E-015	YES	Early repression	7314,10157	2322,618352	2805,372426	2690,605986	2559,434666	2720,764404	6111,796229	8516,406911	2399,415377	2245,821327	3093,194269	2850,481207	2472,441801	2679,013886	2702,198085	2717,273021	2596,441949	2659,430113	2264,593582	3096,245372	2345,283435
PTET.51.1.G0030005				0,109299413	NO	none	0	16,52187369	10,92414106	9,116545805	1,437478437	1,392391265	0	0	8,569323273	24,4744241	6,665959521	13,75680221	12,34966145	0	18,23309161	0	0	0	5,749913747	2,784782531	0
PTET.51.1.G0030006				0,925073153	NO	none	0	0	0	0	0,756285297	0	0	0	0	0	0	0	0	0	0	0	0	0	3,025141188	0	0
PTET.51.1.G0030007				0,031517888	NO	none	9,473674912	26,75135322	27,1547533	11,39701747	37,94820104	27,35354869	11,98061632	6,966733507	36,24823744	17,25446899	30,21108083	47,1072213	4,145957774	15,90778694	6,886247992	49,96321909	43,98648772	20,2016977	37,64139963	44,87478136	9,832316024
PTET.51.1.G0030008				1,21E-001	NO	none	17,85754325	13,06769027	44,24303593	21,18263966	48,86792371	42,29560564	35,7150865	0	22,86955044	3,265830093	51,14599383	40,38511085	41,19800311	21,07656314	21,28871619	31,35662762	58,27862727	55,96455401	49,87188595	52,02360299	32,56760828
PTET.51.1.G0030009				5,95E-008	YES	Late repression	122,6282349	182,5217813	238,6318742	201,3040037	16,67553138	18,5704752	130,5978634	114,6586064	240,1791611	124,8644016	269,0554272	259,4175851	187,4226102	214,208673	188,3993344	20,23420042	15,66948672	27,0851353	3,713303076	7,19366724	29,94728316
PTET.51.1.G0030010				2,45E-010	YES	Late repression	155,4319076	262,3481897	265,3996742	278,7881648	47,45626697	78,40150249	182,5026527	128,3611624	232,8902302	291,8061492	232,5400983	302,3132129	261,3457113	281,1749422	276,4013875	50,35834682	36,16160303	44,49511939	58,80999863	65,51020542	91,29279956
PTET.51.1.G0030011				1,69E-009	YES	Late repression	314,845928	324,1381204	392,2541467	367,6099212	111,8404358	131,5084929	293,6962514	335,9956046	297,975307	350,3009338	355,9153046	492,1319119	328,7152235	303,1569683	432,062874	97,8227237	137,8243282	98,54230724	113,172384	140,3939588	122,623027
PTET.51.1.G0030012		GO:0006468	protein phosphorylation	0,31546602	NO	none	64,09920146	43,44090014	43,94539563	40,0299117	56,41319955	73,7811283	81,19393588	47,00446704	40,55310557	46,32869472	51,5650978	39,06126784	41,20982124	27,79071213	52,26911127	53,22651115	74,19407568	43,81091068	54,42130068	108,4699158	39,09234082
PTET.51.1.G0030013				1,04E-002	NO	none	1428,930184	1105,728365	1104,548274	893,1183264	1127,588346	1323,333553	1315,000897	1542,859471	1179,665561	1031,791169	1248,85996	1008,453302	1056,331559	896,6328609	889,6037918	1099,813456	1373,639043	1142,434455	894,4664311	1376,762813	1269,904293
PTET.51.1.G0030014				2,21E-015	YES	Intermediate peak	44,56999094	117,4940728	140,5536838	190,1997775	295,7301357	281,9745819	50,8268571	38,31312479	126,929855	108,0582907	122,6300887	135,8449479	163,1860147	189,9650427	190,4345124	410,2951573	334,0537601	240,6642408	197,9073848	306,719886	257,2292778
PTET.51.1.G0030015				0,160303055	NO	none	29,47143841	38,82220368	55,47289459	35,45035579	44,54301521	46,71296703	27,08313043	31,8597464	48,43862465	29,20578271	42,38971252	56,16084289	67,86812837	42,98763509	27,91307649	25,41793118	33,52595451	57,83600031	61,39217484	48,97247854	44,45345552
PTET.51.1.G0030016				0,106259964	NO	none	54,66273782	70,50808208	76,50151177	86,24492965	55,59974034	56,17259046	48,4475122	60,87796345	64,02411129	76,99205288	76,29668708	78,05203998	75,15580825	87,98928633	84,50057297	36,66833022	70,87685494	54,29069068	60,56308553	49,2773371	63,06784382
PTET.51.1.G0030017		GO:0006508	proteolysis	0,107234423	NO	none	52,39742147	62,53737543	59,11207368	59,41072463	88,80238762	62,29954239	52,6086104	52,18623254	72,22896022	52,84579064	70,66593527	45,09286866	61,57741712	54,78696609	64,03448317	135,8487216	104,1500478	72,57973244	42,63104869	73,1699041	51,42918068
PTET.51.1.G0030018				0,000990462	YES	Early repression	174,5257452	83,44386021	87,44350935	66,67037739	100,802318	152,3012108	151,3015978	197,7498927	92,17764848	74,71007193	81,15118504	65,99010382	115,1892392	55,48592352	77,85483125	68,31650142	116,3903627	99,39916865	119,1032391	153,8233485	150,7790731
PTET.51.1.G0030019	camp-dependent kinase type ii regulatory subunit	GO:0001932	regulation of protein phosphorylation	0,014241914	NO	none	512,8027259	334,0698868	409,3523508	351,2105007	373,9730774	430,3811098	424,6760365	600,9294154	344,2570037	323,8827699	428,6935492	384,5361081	414,8273951	349,2603502	353,1606512	364,9180718	412,8340747	368,7399774	349,4001857	444,6739856	416,088234
PTET.51.1.G0030020				0,472163745	NO	none	0	1,676412275	0,55279437	0,918166399	2,260107696	1,121869534	0	0	1,380885236	1,971939314	0	0	1,658383109	0	1,836332798	0	0	4,407643135	4,632787647	2,243739068	0
PTET.51.1.G0030021				6,88E-001	NO	none	0	0	0	29,15239881	7,017189724	4,096798343	0	0	0	0	0	0	0	35,35063765	22,95415997	8,765477034	0	0	19,30328186	0	8,193596687
PTET.51.1.G0030022	60s ribosomal l34-b	GO:0006412	translation	2,33E-054	YES	Late repression	14827,00444	5269,046567	3950,620224	2651,644428	2670,823333	3073,380524	16490,34122	13163,66767	4850,236972	5687,856162	3732,937332	3664,81211	4454,111231	2629,861799	2673,427057	2545,71833	2831,565155	2724,298576	2581,711272	3327,815124	2818,945924
PTET.51.1.G0030023				3,96E-013	YES	Late repression	431,7709595	560,4810601	859,5949304	647,6973462	49,43927686	155,0846448	501,462646	362,079273	465,7650236	655,1970966	677,8869917	1007,585884	893,3119154	431,6893963	863,7052961	52,95308729	43,58478464	29,58554981	71,63368571	95,20522962	214,9640599
PTET.51.1.G0030024				2,63E-003	YES	Late induction	85,68828505	104,4895732	196,2667825	181,7345941	214,2901305	261,713266	87,99235041	83,3842197	125,8358502	83,14329619	122,3574863	114,5734916	351,8693696	158,6657506	204,8034377	200,2888794	348,3213233	147,8730016	160,6773177	253,2925644	270,1339675
PTET.51.1.G0030025				1,82E-053	YES	Late induction	340,9871278	1092,309516	1882,506787	3884,272682	5450,808498	6402,123043	359,0695395	322,9047161	1057,885454	1126,733577	1378,368341	1609,016957	2660,135062	4391,475863	3377,069501	7759,030067	5257,310565	4186,940034	4599,953327	6258,07145	6546,174636
PTET.51.1.G0030026	flagellar radial spoke 4			4,17E-011	YES	Late repression	1764,828689	836,3917133	1045,25718	665,192849	569,7633133	647,391384	2046,126424	1483,530954	713,2339277	959,549499	863,704492	1151,772906	1120,294143	627,7655468	702,6201511	576,8875312	652,3476086	430,3514349	619,4666784	663,3189768	631,4637913
PTET.51.1.G0030027				0,045320283	NO	none	9,273555189	21,54795639	35,01461538	46,30947101	37,63248096	60,05788755	7,271472331	11,27563805	25,14328609	17,9526267	52,97125926	26,90925936	25,16332753	25,74670719	66,87223484	57,45694195	17,79800081	40,12738693	35,14759414	54,47227795	65,64349716
PTET.51.1.G0030028		GO:0006468	protein phosphorylation	0,316002614	NO	none	17,66869318	18,83025322	24,35234115	52,77521165	34,0842468	45,46555417	16,33720407	19,00018229	37,66050644	0	18,30974596	37,78654115	16,96073635	86,76974695	18,78067634	43,03052362	26,65847741	35,06079767	31,5871885	30,59644183	60,33466651
PTET.51.1.G0030029	cyclin-dependent kinase 2	GO:0006468	protein phosphorylation	0,002392077	YES	Intermediate peak	6,34823291	6,933835985	25,92948369	26,63752598	40,4024364	55,66079221	2,246365559	10,45010026	6,472899544	7,394772426	26,43469572	18,70433787	32,64941747	37,78099398	15,49405798	78,88929331	29,32432515	31,67993504	21,7161921	50,48412902	60,8374554
PTET.51.1.G0030030	dpy-30 homolog			0,004914321	NO	none	4145,415562	3303,320905	4091,706953	2358,650771	2047,471403	2157,940767	4947,225141	3343,605983	3108,258648	3498,383163	3378,036143	4445,315011	4451,769705	1648,182941	3069,118601	1455,712525	2884,455408	1566,263402	2283,454278	2197,423353	2118,458182
PTET.51.1.G0030031				0,001000169	YES	Intermediate peak	2,057685002	78,43117533	49,53533444	55,89323596	26,24924504	9,633506781	0	4,115370004	113,1801507	43,68219998	71,38483234	29,46393588	47,75723512	75,17603955	36,61043236	37,28101625	21,6529827	35,80047694	10,26250428	14,91092418	4,356089378
PTET.51.1.G0030032				1,33E-001	NO	none	8,808213408	19,7379125	34,78418799	32,63333781	16,7436759	26,35482288	14,75618432	2,860242496	21,25996331	18,21586169	55,81519332	10,23893373	38,29843691	22,85869678	42,40797884	32,38856617	18,05896857	2,261986946	14,26518191	34,54436981	18,16527594
PTET.51.1.G0030033				7,32E-008	YES	Intermediate peak	22,33411177	104,0913497	145,3812395	112,3567687	189,8253587	185,2294592	16,50872327	28,15950026	110,3620878	97,82061162	112,862043	122,1864008	201,0952747	90,60340594	134,1101315	208,7149807	272,0774	192,3282602	86,18079383	234,9742488	135,4846696
PTET.51.1.G0030034				9,06E-015	YES	Early peak	164,1017429	526,5370512	300,8883748	153,5310144	94,01114035	77,88983972	157,3053556	170,8981302	567,9028307	485,1712718	353,9362276	285,3163917	263,4125053	158,2918518	148,7701771	96,13039694	97,91493593	98,79922231	83,20000621	69,84501317	85,93466628
PTET.51.1.G0030035				2,91E-005	YES	Early repression	1624,896431	735,4963039	636,3741953	672,3353844	1044,180711	1191,736716	2166,692764	1083,100099	544,2369928	926,755615	393,4001932	524,2160037	991,5063888	536,2681717	808,4025972	1076,291322	1084,5016	775,7077331	1240,222189	1087,863857	1295,609575
PTET.51.1.G0030036				0,094507287	NO	none	155,0791845	135,0429585	201,7256994	219,4532586	224,7669698	295,6160357	194,1250781	116,0332909	113,845586	156,2403311	174,9134637	220,7391607	209,5244738	193,7916669	245,1148504	179,4449867	203,0375606	239,6337592	276,9515729	314,7107159	276,5213555
PTET.51.1.G0030037	ruvb-like 1			0,000982409	NO	none	1474,553339	1072,900915	989,451915	966,5688469	1065,930654	1236,169886	1449,446818	1499,65986	1037,393359	1108,408471	867,4609635	967,9858576	1132,908924	909,001801	1024,135893	964,7091487	1054,037159	1030,431664	1214,544642	1366,346305	1105,993467
PTET.51.1.G0030038				0,863815148	NO	none	58,66166039	60,77265561	52,25002158	65,93496025	51,99333825	51,34529577	66,87456091	50,44875988	53,12241694	68,42289428	55,7052975	53,50921689	47,53555034	63,99684402	67,87307648	3,173707202	91,42785283	60,95339824	52,41839472	50,7742677	51,91632383
PTET.51.1.G0030039	swr1 complex bromodomain subunit bdf1			0,00024375	YES	Early repression	582,0745408	337,3597812	238,2074113	363,1183414	488,7247264	351,7640634	561,3414852	602,8075964	344,5598837	330,1596786	251,8212465	224,4212273	238,37976	394,3518753	331,8848074	380,2093382	316,5323478	653,1102854	605,0469343	328,3444486	375,1836782
PTET.51.1.G0030040	ubiquitin-conjugating enzyme e2 n			0,321957405	NO	none	2465,103341	3766,852125	3528,028195	3320,529731	3316,592708	3747,696994	3236,880632	1693,32605	3862,417234	3671,287016	2521,144314	3370,203832	4692,73644	2627,592102	4013,467359	2195,906682	5766,542292	2399,572778	2904,349079	3844,712885	3650,681103
PTET.51.1.G0030041				0,324426625	NO	none	5243,089936	3704,431199	3274,854149	5777,985295	3871,215136	1539,063798	5228,897919	5257,281952	3476,113027	3932,749371	4097,525188	4274,496101	1452,541159	6889,827454	4666,143135	3249,939861	1770,084264	4962,529536	5502,306884	1200,944452	1877,183145
PTET.51.1.G0030042		GO:0036158	outer dynein arm assembly	0,26515135	NO	none	221,6816831	243,8464099	277,1165857	229,5224806	214,7815964	244,6253593	187,3725219	255,9908444	237,7361879	249,9566319	311,6065834	261,4238587	258,319315	184,5876539	274,4573074	192,3666852	239,7902023	234,8757581	192,0937401	256,1096756	233,141043
PTET.51.1.G0030043				3,39E-002	NO	none	9,137551493	42,97515376	26,7137316	30,48635266	18,88554846	15,25955708	4,071083214	14,20401977	34,01938142	51,9309261	38,78229362	13,18248911	28,17641205	12,61297023	48,35973509	21,44563313	16,60762751	23,71426121	13,77467201	17,15480112	13,36431304
PTET.51.1.G0030044				7,30E-029	YES	Late repression	8928,843727	3858,420693	2885,748813	2286,766367	2167,725853	2277,19397	7776,968723	10080,71873	3907,914467	3808,926919	3288,549332	3049,487762	2319,209346	2476,202066	2097,330668	2445,620932	2175,067493	2119,75751	1930,457478	2525,559007	2028,828933
PTET.51.1.G0030045	serine/threonine-protein phosphatase 2a 65 kda regulatory subunit beta isoform			0,000233493	NO	none	810,6067644	428,8541177	488,5505224	521,7623893	652,7093892	672,4098558	904,7271885	716,4863402	412,3516128	445,3566227	417,9613082	488,1136585	559,5766005	440,7306269	602,7941518	672,9888481	709,1729762	593,1538234	635,5219092	718,3881194	626,4315923
PTET.51.1.G0030046				0,094829665	NO	none	26,6747714	23,63032257	39,09522751	27,20144421	12,21515422	17,57121646	37,09383129	16,25571152	26,0243756	21,23626953	18,9787559	31,33376258	66,97316404	18,55908476	35,84380365	8,495770048	18,42169144	7,911154346	14,03200105	16,61229887	18,53013405
PTET.51.1.G0030047	60s ribosomal l10	GO:0006412	translation	5,90E-003	NO	none	43951,04633	31472,83019	27840,83663	30404,57999	40167,7228	51680,82487	48897,25178	39004,84089	28179,47394	34766,18643	21798,66805	30685,69434	31038,14752	29744,66925	31064,49072	36882,89615	41271,3218	34538,89265	47977,78062	50702,89358	52658,75616
PTET.51.1.G0030048				9,37E-005	YES	Late repression	166,2653402	115,0444518	60,98897221	63,60060627	42,29438359	27,06216655	173,2910574	159,239623	153,5001892	76,58871441	62,93975172	35,62731023	84,39985468	68,17622975	59,02498279	39,44464665	23,56418985	47,22474788	58,94394998	33,05508448	21,06924862
PTET.51.1.G0030049	ctd small phosphatase-like 2-b			0,000452358	YES	Intermediate peak	9,069422854	20,74941867	35,14892127	28,26244176	20,28297916	30,33391068	9,789608664	8,349237043	19,74612156	21,75271577	31,26905642	38,94513237	35,23257501	24,26401744	32,26086608	25,78482738	24,76022785	12,60551636	17,98134505	29,33448742	31,33333394
PTET.51.1.G0030050	insulin-degrading enzyme			0,335614237	NO	none	473,7367522	568,739321	555,187614	621,819543	489,7087778	413,572997	423,408775	524,0647295	598,874322	538,60432	666,275649	596,9790091	402,308184	767,915344	475,7237419	683,2586555	380,7785504	442,8788545	451,9190509	463,9373051	363,208689
PTET.51.1.G0030051				2,10E-001	NO	none	522,4298336	488,7602515	533,4422556	427,8869225	477,6305541	486,9177725	471,0676373	573,7920299	479,7107168	497,8097863	583,4381071	565,8172751	451,0713846	400,4023819	455,371463	498,1774948	436,7452682	495,6254036	479,97405	503,7671598	470,0683852
PTET.51.1.G0030052	serine/threonine-protein kinase gin4	GO:0006468	protein phosphorylation	1,72E-008	YES	Late repression	220,1521771	626,5667737	516,6436355	336,7926595	47,15012032	69,28389491	225,8040607	214,5002934	653,7940036	599,3395438	545,1466927	572,3915436	432,3926702	320,9882129	352,5971061	40,92524455	45,93391644	59,01957182	42,72174846	27,77679861	110,7909912
PTET.51.1.G0030053				5,22E-002	NO	none	60,90744793	68,07981667	49,51394082	42,68691304	28,28376352	10,92257925	69,88692852	51,92796734	107,402185	28,75744832	37,53074084	64,65697041	46,35411122	54,1306639	31,24316219	28,12257215	23,7581338	49,99410038	11,26024775	2,726766228	19,11839227
PTET.51.1.G0030054	40s ribosomal s18	GO:0006412	translation	6,48E-009	YES	Early repression	21591,09992	12051,65966	10542,96049	7652,864644	11156,42346	14740,75734	21226,29835	21955,90149	12079,89323	12023,4261	9822,592053	9968,076811	11838,21262	6377,064269	8928,665019	8157,658458	12743,71874	11770,37686	11953,93978	14848,69056	14632,82411
PTET.51.1.G0030055				5,60E-031	YES	Intermediate peak	48,04556875	311,7235168	1515,96344	1308,827269	358,661087	206,8509175	42,72332988	53,36780762	359,7466584	263,7003752	1385,909582	1394,394664	1767,586073	1586,27649	1031,378048	520,9670313	418,2866002	259,0529881	236,3377283	226,7023152	186,9995199
PTET.51.1.G0030056				4,70E-002	NO	none	212,8944628	291,8457568	208,998971	202,9088807	154,6162773	197,5142083	205,1493983	220,6395272	281,200936	302,4905776	207,7653322	230,6562365	188,5753444	200,8290543	204,9887072	136,3364231	124,3710053	183,8805821	173,8770987	173,7595494	221,2688673
PTET.51.1.G0030057	mitochondrial inner membrane oxa1l	GO:0051205	protein insertion into membrane	4,35E-008	YES	Early repression	694,8674991	189,9181536	121,7794115	116,7647566	190,489125	191,2963918	801,393764	588,3412341	164,3744101	215,4618971	137,1681899	125,0472372	103,1228076	68,77224304	164,7572701	120,5364329	191,8981853	196,4235213	253,0983607	134,5389225	248,0538611
PTET.51.1.G0030058				0,951255305	NO	none	0	1,549069976	1,240243778	0	0,824078578	0	0	0	3,098139952	0	0	0	3,720731335	0	0	0	0	3,296314311	0	0	0
PTET.51.1.G0030059	serine/threonine-protein kinase 36	GO:0006468	protein phosphorylation	0,688628555	NO	none	25,7348078	30,20184549	23,89847446	28,46680942	23,0156799	29,57398729	24,61235309	26,85726251	34,14689035	26,25680064	37,80033785	14,33698039	19,55810515	23,40058514	33,5330337	25,61043725	32,7242469	24,03443087	9,693604588	36,70464453	22,44333006
PTET.51.1.G0030060				3,65E-002	NO	none	436,520725	313,5682114	240,9384177	319,3519646	372,4250702	269,5991845	406,3887587	466,6526912	318,4799668	308,656456	297,9695767	233,7775158	191,0681607	373,3832475	265,3206818	497,8541404	244,717233	398,021155	349,1077524	253,8512617	285,3471074
PTET.51.1.G0030061				1,04E-031	YES	Late repression	1199,789634	914,7524958	1487,221975	1416,0454	46,83937864	97,54643114	998,7424877	1400,83678	892,3411726	937,163819	1684,095984	1537,59712	1239,972822	1479,994278	1352,096522	49,85629356	36,42804692	44,91938171	56,15379238	38,56184907	156,5310132
PTET.51.1.G0030062				0,176903171	NO	none	9,459958439	30,1572769	27,88350893	21,73335989	19,86247031	9,744777166	2,161451397	16,75846548	33,63238526	26,68216855	24,22423434	33,99490197	25,43139047	15,30646166	28,16025811	1,897680595	28,2158455	15,90386698	33,43248818	14,16793999	5,321614343
PTET.51.1.G0030063				1,49E-001	NO	none	98,56544537	103,0666218	111,6692284	79,86528809	93,88495338	119,5180649	77,95483481	119,1760559	96,19097493	109,9422687	126,118555	128,8292559	80,05987425	86,25661585	73,47396034	81,68846363	66,67949996	113,5226927	113,6491572	107,7297506	131,3063793
PTET.51.1.G0030064				2,60E-017	YES	Late repression	548,4429306	532,8683798	861,3335046	808,521971	73,29765706	109,3898512	481,4432853	615,4425759	575,7950475	489,9417122	1057,871317	705,6390351	820,4901619	864,5631257	752,4808163	95,44630548	43,64457172	85,70417208	68,39557895	74,32962755	144,4500749
PTET.51.1.G0030065	nucleoside diphosphate kinase	GO:0006165	nucleoside diphosphate phosphorylation	8,02E-015	YES	Late induction	42107,30675	49100,89632	50517,35819	65672,53513	105904,4164	115776,3761	46043,8167	38170,7968	47864,96616	50336,82648	47898,69857	49914,23206	53739,14394	64226,01143	67119,05883	87421,78557	120730,9369	108411,8463	107053,0969	109150,701	122402,0512
PTET.51.1.G0030066	inositol 1,4,5-trisphosphate receptor type 1	GO:0070588	calcium ion transmembrane transport	0,093650353	NO	none	62,19202317	54,97981092	40,88733921	41,7790904	41,19198135	43,52373973	58,56042631	65,82362003	51,69391498	58,26570687	53,21664525	42,42516482	27,02020756	53,75734897	29,80083183	57,39876168	27,93394766	39,89676976	39,5384463	38,73351279	48,31396667
PTET.51.1.G0030067				0,025909793	NO	none	4,938444005	21,89214684	13,02062404	25,92057888	43,92928335	35,61892002	0	9,87688801	38,54242969	5,241863998	8,923104042	5,892787176	24,2459809	22,55281187	29,28834589	2,796076218	15,59014755	74,20462494	83,12628468	47,71495739	23,52288264
PTET.51.1.G0030068				0,441828629	NO	none	88,0970598	73,83357436	76,85360924	74,08464942	92,89599903	91,60406384	98,44941234	77,74470725	75,64849554	72,01865319	61,29784516	70,84155019	98,42143237	62,93950485	85,22979399	105,6430536	96,68527494	79,36951588	89,88615164	114,3819155	68,82621217
PTET.51.1.G0030069	dnaj homolog subfamily c member 8			3,10E-002	NO	none	1038,02556	888,2069937	826,557486	737,7496019	796,291863	750,6128836	954,5212344	1121,529886	876,9187185	899,4952688	760,2296569	759,075861	960,36694	706,7229936	768,7762103	722,9363108	967,4623666	761,4022875	733,3664872	771,0554132	730,1703539
PTET.51.1.G0030070				3,20E-018	YES	Late repression	357,7776778	399,7248308	593,7706838	617,6864123	19,1294401	37,06968233	317,0512192	398,5041364	385,8610122	413,5886494	650,6322938	670,8211288	459,8586288	575,2502792	660,1225455	12,79419347	12,53215524	21,49312518	29,6982865	11,43295345	62,70641121
PTET.51.1.G0030071	tubulin polyglutamylase ttll4	GO:0006464	cellular protein modification process	0,017569938	NO	none	102,9411628	70,74221365	185,2041242	188,7601671	132,7171607	132,7149902	104,7693384	101,1129872	83,60106015	57,88336715	161,7591942	208,7700897	185,0830887	193,9137919	183,6065423	176,2488813	138,6799768	103,3241911	112,6155937	152,991119	112,4388615
PTET.51.1.G0030072	macrophage erythroblast attacher			1,40E-001	NO	none	203,6637316	274,9071533	257,3073335	277,6171463	265,361886	170,5503926	198,6260074	208,7014559	295,2401738	254,5741327	301,068148	234,9742531	235,8795993	275,7441239	279,4901687	300,1741014	294,8878426	250,2354774	216,1501225	194,1250518	146,9757335
PTET.51.1.G0030073	acetyl-coenzyme transporter 1			9,35E-009	YES	Early repression	241,1528481	80,82776087	60,53162406	72,54133241	94,20268806	65,83775351	265,939689	216,3660072	78,1429319	83,51258984	53,92334779	47,75083628	79,9206881	61,94965707	83,13300775	60,67563171	72,80100193	114,788759	128,5453596	72,08674891	59,5887581
PTET.51.1.G0030074				9,36E-002	NO	none	322,0250252	174,9734008	228,6527158	222,9357612	245,6596171	170,5720154	376,2662312	267,7838192	213,6056849	136,3411166	198,2602179	215,6194504	272,0784789	243,5879875	202,2835348	199,6885237	414,6642853	194,5561228	173,7295368	149,874758	191,2692727
PTET.51.1.G0030075				0,003124277	YES	Early repression	3100,652125	1476,639269	2138,415391	1872,163228	2741,366436	3760,287291	2745,234749	3456,069501	1464,749901	1488,528637	1881,802076	2228,51759	2304,926507	1551,754481	2192,571976	1734,758089	2853,501623	2952,632831	3424,573203	3487,733752	4032,840831
PTET.51.1.G0030076				4,07E-002	NO	none	633,8774328	349,1158155	543,321964	614,4728718	556,495577	548,0501259	468,8915517	798,8633138	376,0372039	322,194427	504,2468698	495,5734499	630,1455724	682,3653843	546,5803593	782,0412695	485,3193499	474,5261156	484,0955729	646,5297585	449,5704932
PTET.51.1.G0030077	phosphatidylinositol 4-phosphate 5-kinase 2			4,73E-004	YES	Late repression	482,5353126	376,6262351	584,0269137	510,4226582	202,2210438	312,5132536	502,2849258	462,7856994	290,7647337	462,4877365	405,7895399	681,4161644	664,8750367	390,7875324	630,0577841	214,5619275	246,2508235	127,0600796	221,0113445	345,9014033	279,125104
PTET.51.1.G0030078				5,98E-014	YES	Late repression	1011,685692	502,9507433	1231,605772	663,2961466	382,4938485	474,1666549	937,5645149	1085,806868	495,2916786	510,6098079	1004,408063	1189,944724	1500,46453	601,523572	725,0687213	311,8515175	396,9344325	387,6816594	433,5077846	475,2429056	473,0904041
PTET.51.1.G0030079	mip18 family yhr122w			2,75E-001	NO	none	70,31481051	57,44048197	39,92984463	60,03482703	64,3855728	61,69932673	73,62134454	67,00827648	70,09837267	44,78259128	46,63627405	17,76832775	55,38493209	53,83551306	66,23414099	36,53397298	26,1158112	102,0599301	92,8325769	41,9630589	81,43559455
PTET.51.1.G0030080	extracellular signal-regulated kinase 1	GO:0006468	protein phosphorylation	4,04E-011	YES	Late repression	495,4873537	592,8401549	641,8856119	592,4991073	44,85216121	67,1590614	482,718616	508,2560915	645,4022323	540,2780775	671,9241154	695,7943508	557,9383696	642,6599421	542,3382724	21,19052391	25,99354992	66,89266539	65,33190562	22,60097871	111,7171441
PTET.51.1.G0030081	cyclin-l2	GO:0000079	regulation of cyclin-dependent protein serine/threonine kinase activity	0,008254659	NO	none	304,6315934	178,6037854	194,8701774	199,4012331	247,5931833	236,9650214	264,2508863	345,0123004	189,1375875	168,0699832	216,8156925	199,8061357	167,988704	188,2861504	210,5163157	198,2052577	295,4486598	253,2451599	243,4736558	260,2760594	213,6539833
PTET.51.1.G0030082				0,000189	NO	none	256,0611268	320,0817695	354,8004015	447,3129728	371,6529002	340,5002381	256,1812638	255,9409898	320,2478526	319,9156865	377,8170628	347,8505703	338,7335713	414,0537452	480,5722003	356,9600647	424,2668319	357,9256305	347,4590735	330,593469	350,4070072
PTET.51.1.G0030083	e3 ubiquitin-protein ligase rnf126-a			2,82E-001	NO	none	783,6213063	561,907869	680,2776902	658,3153819	693,4381644	596,0110502	690,267817	876,9747957	628,3027824	495,5129557	802,5302497	602,8019087	635,5009121	748,0738782	568,5568855	828,8095669	728,0954235	690,9074795	525,9401874	749,063658	442,9584424
PTET.51.1.G0030084				5,76E-012	YES	Late repression	294,5763386	330,0530264	219,5263514	175,2221619	87,07572513	98,57446685	312,3662379	276,7864393	320,8458855	339,2601674	211,9538666	202,4899039	244,1352838	184,3368554	166,1074685	110,0718856	67,61436457	78,17610291	92,44054744	99,49011914	97,65881456
PTET.51.1.G0030085				0,147370338	NO	none	22,73760246	34,1279418	39,55091461	66,34437851	38,66688989	29,519912	23,55739163	21,91781328	35,29790912	32,95797448	18,48118553	67,56290166	32,60865665	60,47342227	72,21533475	8,273034504	84,56827852	23,11123741	38,71500913	39,70661833	19,33320567
PTET.51.1.G0030086	calcium-dependent kinase 2	GO:0006468	protein phosphorylation	0,072513738	NO	none	75,09899298	135,9846622	97,07202386	89,90084257	127,6598161	110,7227709	69,56817399	80,62981197	128,5427804	143,4265439	94,84740693	117,4441891	78,92447552	66,0254783	113,7762068	83,11711176	106,4971215	149,0783518	171,9466795	72,53135983	148,914182
PTET.51.1.G0030087				0,143131361	NO	none	1649,449267	1128,864124	1283,051553	1346,737888	1340,953731	1234,068154	1794,487966	1504,410569	1310,340012	947,3882354	1211,362178	1183,10208	1454,690401	1567,72393	1125,751846	1307,961617	1736,085047	1264,801943	1054,966318	1326,732666	1141,403643
PTET.51.1.G0030088	phosphatidylinositol 4-phosphate 5-kinase 9			2,90E-001	NO	none	293,7636037	220,674901	430,6621562	408,0887451	384,105595	511,7627778	325,4150035	262,112204	218,0195634	223,3302385	326,6883786	394,6793861	570,6187038	408,1641494	408,0133408	416,9450584	494,4124107	203,7628442	421,3020668	562,0627893	461,4627662
PTET.51.1.G0030089				2,60E-008	YES	Late repression	1169,992001	1276,25955	935,0359807	731,8380087	473,6769554	657,1463515	973,7171385	1366,266863	1261,740935	1290,778165	1000,263761	1042,51212	762,3320609	852,9440839	610,7319336	567,4511642	395,4938405	416,5326507	515,2301662	657,5045721	656,7881309
PTET.51.1.G0030090				0,360366124	NO	none	14,70195583	10,95786203	17,60924932	17,96586424	17,76952284	17,1625249	13,45622401	15,94768764	12,740059	9,175665051	14,75775597	24,8984666	13,17152538	18,54774058	17,3839879	22,10925488	12,23340582	18,15189219	18,58353847	13,50049294	20,82455686
PTET.51.1.G0030091				0,211002773	NO	none	0,669878222	0	0	3,516012588	5,93430909	0,809040529	0	1,339756444	0	0	0	0	0	3,059189796	3,97283538	16,68811974	7,049116622	0	0	1,618081058	0
PTET.51.1.G0030092				0,058019915	NO	none	0	0,133069888	0,248956999	0,204395207	1,685429563	0,405718831	0	0	0,266139776	0	0	0,427248703	0,319622295	0,408790413	0	6,081773713	0,376780977	0,283163564	0	0,432438697	0,378998966
PTET.51.1.G0030093				0,951551432	NO	none	0	2,157633181	0	0	1,643526944	3,072598758	0	0	4,315266362	0	0	0	0	0	0	6,574107776	0	0	0	0	6,145197515
PTET.51.1.G0030094	alpha/beta hydrolase domain-containing 17b			0,637628065	NO	none	35,74910192	27,60210395	35,70753053	31,85013732	40,8683703	51,04665759	34,13471688	37,36348696	31,24349277	23,96071512	26,4417281	30,65142891	50,02943459	15,99665726	47,70361738	33,49489548	44,23222229	31,39522345	54,35114	46,06559259	56,0277226
PTET.51.1.G0030095	serine/arginine-rich splicing factor rs2z32			0,463371624	NO	none	1390,90458	1573,198457	1732,507615	1651,942927	1657,055449	2020,129913	1503,77391	1278,03525	1387,895477	1758,501438	1366,636632	1700,404003	2130,482209	1324,023595	1979,862258	1228,577321	2293,888781	1439,239028	1666,516668	2104,687422	1935,572404
PTET.51.1.G0030096				2,30E-001	NO	none	120,5753107	134,6590035	137,0191344	135,9766331	151,4414371	148,1653374	115,4342353	125,7163861	133,6682764	135,6497306	118,2396975	146,0369985	146,7807074	125,4698688	146,4833973	117,3743391	143,6804322	164,6046839	180,1062931	169,4295922	126,9010826
PTET.51.1.G0030097	nad-dependent deacylase			2,07E-003	YES	Late repression	981,4116927	802,3617743	313,193476	472,605801	679,5574522	179,9861707	924,5282832	1038,295102	850,9913231	753,7322256	387,0415576	423,6645204	128,8743501	459,0259003	486,1857016	396,3474134	390,4021601	979,1074736	952,3727618	144,9644669	215,0078745
PTET.51.1.G0030098				3,21E-004	YES	Late induction	14194,38836	10713,32647	13028,76667	13245,30878	24918,40262	32889,05692	14161,32264	14227,45409	9860,819382	11565,83356	11884,99327	14632,16726	12569,13948	12151,96881	14338,64875	18603,86844	27620,38604	23709,20775	29740,14823	32852,50585	32925,60798
PTET.51.1.G0030099	probable phosphatase 2c 54			1,88E-019	YES	Late repression	163,878009	298,3809074	208,8226273	199,7632354	33,37815275	52,19267795	186,4588877	141,2971303	291,2500903	305,5117246	166,4209773	192,0194936	268,027411	221,0659594	178,4605113	31,1112706	30,9763998	38,79967549	32,62526512	43,45269321	60,93266269
PTET.51.1.G0030100				8,21E-006	YES	Intermediate peak	76,75806624	394,5570038	331,5062567	367,0614735	438,9075289	315,3343214	36,28744365	117,2286888	575,0922287	214,0217789	460,9126434	240,5985341	293,0075927	358,6900036	375,4329434	424,7885024	424,3568207	567,3781007	339,106692	243,5211993	387,1474435
PTET.51.1.G0030101				0,283907163	NO	none	8,47396145	9,551279454	30,93817395	7,382753698	24,03993755	8,577400562	12,21324964	4,734673257	14,07698542	5,025573493	30,79770376	11,29927638	50,7175417	5,405558669	9,359948727	0	39,85830603	14,97742813	41,32401603	17,15480112	0
PTET.51.1.G0030102				4,50E-001	NO	none	46,91038398	30,32500109	33,12685931	31,64691249	36,62195185	29,96930845	37,36528851	56,45547945	42,51506905	18,13493314	50,46684738	25,70520834	23,20852219	33,92368883	29,37013614	49,62875573	48,46442161	31,72294564	16,67168441	26,91461563	33,02400127
PTET.51.1.G0030103				3,46E-006	YES	Late induction	1205,321219	2210,612666	3238,844594	3058,483024	3479,9394	4825,369614	1257,964713	1152,677726	1741,578443	2679,646888	2230,366624	3618,538061	3867,629096	2587,076497	3529,889551	3274,877545	3732,62284	2309,752923	4602,504291	5465,46814	4185,271088
PTET.51.1.G0030104				7,58E-003	YES	Late induction	72,74091329	107,112672	142,4170929	145,3254687	188,1553522	203,6923225	50,46276787	95,01905872	137,0993508	77,12599321	185,8255592	106,7117907	134,7139288	169,1057007	121,5452368	196,2060361	197,0359383	240,9048505	118,4745838	256,5191656	150,8654794
PTET.51.1.G0030105	glycylpeptide n-tetradecanoyltransferase 2	GO:0006499	N-terminal protein myristoylation	2,99E-006	NO	none	2011,943181	1578,790077	1881,511627	2208,845192	3237,335	4238,594249	2007,372067	2016,514296	1524,82255	1632,757603	1699,199909	1817,876143	2127,458828	2208,684468	2209,005916	3013,657935	3077,640433	3120,942217	3737,099416	4083,118342	4394,070157
PTET.51.1.G0030106	mannose-1-phosphate guanyltransferase beta	GO:0009058	biosynthetic process	2,66E-006	YES	Early repression	5949,462762	3047,636551	2489,80928	2662,466231	3365,337731	3273,941473	6552,157751	5346,767773	2736,176478	3359,096624	2448,139308	2966,894972	2054,393559	2349,598416	2975,334046	3019,555709	3829,857983	2979,592091	3632,345142	3532,921903	3014,961043
PTET.51.1.G0030107	calcium-dependent kinase 2	GO:0006468	protein phosphorylation	0,084500366	NO	none	399,2884378	474,2799641	625,5503082	394,0965992	544,5825542	481,8651731	394,8465777	403,7302979	446,0325108	502,5274174	608,779969	751,3917848	516,4791709	340,8946838	447,2985146	350,6086401	382,0545638	690,9420329	754,7249799	414,637367	549,0929792
PTET.51.1.G0030108	myb-related			0,264933687	NO	none	55,9283825	73,03231753	99,38899587	56,87403646	72,76928596	208,0686226	64,83276161	47,02400339	66,89200925	79,1726258	55,08143858	59,98102991	183,1045191	71,27429062	42,4737823	60,59327266	82,75651195	69,88843957	77,83891964	200,7335139	215,4037314
PTET.51.1.G0030109				0,020939265	NO	none	0	0	7,606702401	5,458554342	2,706985555	130,7345301	0	0	0	0	0	22,8201072	0	10,91710868	0	10,82794222	0	0	0	150,1325406	111,3365197
PTET.51.1.G0030110				0,030965815	NO	none	47,0204999	54,21416047	75,82153691	79,18839003	12,99514325	26,80573606	67,7691428	26,271857	56,14205126	52,28626968	97,31290906	74,45348108	55,6982206	67,48758096	90,88919909	26,03081059	10,36718566	15,58257674	0	11,89861627	41,71285586
PTET.51.1.G0030111				1,26E-002	NO	none	178,3659204	256,5423952	368,7607506	220,1568117	105,5693824	206,3549912	186,1562132	170,5756276	243,822225	269,2625655	347,7209602	446,2200783	312,3412134	172,2749124	268,0387111	49,5269106	147,2791218	105,4968396	119,9746577	192,8056049	219,9043774
PTET.51.1.G0030112				1,21E-025	YES	Late repression	430,16243	568,227593	754,4195576	721,6427031	22,7826676	72,61874717	369,2046365	491,1202235	582,9454876	553,5096984	820,5848027	728,4197586	714,2541115	766,2513215	677,0340848	13,2783959	18,14624081	32,18452289	27,52151078	34,98900031	110,248494
PTET.51.1.G0030113	pectin acetylesterase 3			0,590652051	NO	none	2,814238732	2,779863129	4,446503336	3,761803986	3,076062058	2,47243422	5,628477464	0	3,243690152	2,316036106	6,833726958	5,207272785	1,298510265	2,491152317	5,032455654	0,823601869	3,826813498	4,0263705	3,627462364	2,635264006	2,309604435
PTET.51.1.G0030114				6,78E-003	YES	Late induction	13,14482488	28,90674773	30,59476859	38,86814374	33,83407931	30,72351283	12,15424844	14,13540132	33,52148942	24,29200604	35,02734009	29,71811062	27,03885505	43,804051	33,93223648	22,86646183	37,54080273	44,71522021	30,21383248	18,69782556	42,74920011
PTET.51.1.G0030115				2,90E-007	YES	Early repression	958,4342032	375,962893	163,0032856	181,6859789	265,7093932	140,0893455	1020,661025	896,2073814	389,686934	362,2388521	159,4303488	200,6595633	128,9199446	164,8859863	198,4859715	140,0164942	193,6119236	388,7979328	340,4112222	81,23882832	198,9398628
PTET.51.1.G0030116	aurora kinase a-a	GO:0006468	protein phosphorylation	1,68E-008	YES	Early repression	136,0911117	102,9101575	40,37329705	26,39370542	41,15738518	27,47240665	119,4900519	152,6921715	108,3940258	97,4262893	46,49902502	34,80216877	39,81869735	20,56679578	32,22061506	41,76900138	28,88587877	44,77421127	49,20044929	33,15287277	21,79194053
PTET.51.1.G0030117				3,85E-006	YES	Late repression	87,15797902	253,342069	348,7112555	462,82998	11,67031071	19,62492523	92,04619853	82,2697595	254,1797138	252,5044243	338,1348613	292,1391163	415,8597889	458,3188616	467,3410985	31,42744205	10,43040021	2,351638868	2,471761702	11,97116881	27,27868165
PTET.51.1.G0030118				0,002963721	NO	none	168,1662593	193,181636	158,7562626	119,1812081	85,89397265	125,6623921	191,6898611	144,6426576	194,8034529	191,559819	150,5758632	131,4251888	194,2677357	90,144126	148,2182901	63,86276125	116,5991024	94,44949576	68,6645312	124,2069841	127,1178
PTET.51.1.G0030119				8,38E-004	YES	Late induction	19,26230643	32,54991003	31,94399985	31,11845081	42,46146071	33,50734249	18,79312363	19,73148924	33,84522637	31,25459369	29,17991104	32,23792922	34,4141593	32,23146374	30,00543787	48,12418764	25,55496745	53,77516679	42,39152096	30,06317052	36,95151447
PTET.51.1.G0030120	serine/threonine-protein phosphatase 2b catalytic subunit			1,74E-012	YES	Late repression	821,8893122	603,8654818	554,7382118	523,1479297	334,8155753	339,6130356	848,2477145	795,53091	592,9320628	614,7989008	519,8331226	594,2661884	550,1153245	544,3306984	501,9651609	402,2913236	325,6802145	291,2984262	319,9923367	371,8151402	307,4109309
PTET.51.1.G0030121				5,90E-005	YES	Late induction	45,22697915	45,50748562	97,06308756	88,71765418	116,4883002	93,58527492	44,11414718	46,33981111	50,02584806	40,98912317	69,37612453	82,94231272	138,8708254	86,91698068	90,51832768	138,6809523	116,1030973	94,23580912	116,9333421	115,9307488	71,23980106
PTET.51.1.G0030122	e3 ubiquitin-protein ligase march7			0,040668226	NO	none	180,5020738	125,0075289	144,3686484	199,2181183	266,8369805	250,416894	160,6071338	200,3970137	132,5945028	117,420555	155,3012211	134,0749054	143,7298188	238,7112684	159,7249683	228,8913819	223,0668677	322,9174417	292,4722309	237,8310116	263,0027763
PTET.51.1.G0030123	yipf6			0,003401528	NO	none	201,6350495	133,5759099	108,2631113	142,7429426	165,2838481	151,7884037	188,694707	214,575392	137,7433023	129,4085174	128,6488525	96,01560106	100,1248802	151,7205179	133,7653672	175,3314544	142,406254	171,6226046	171,7750795	148,7178301	154,8589774
PTET.51.1.G0030124				6,43E-002	NO	none	18,29956255	39,41502422	33,50905509	43,87639168	40,64897643	58,16596366	13,52650229	23,0726228	42,09472735	36,73532108	33,3513007	32,53705608	34,6388085	35,92080922	51,83197414	17,81371139	38,62612721	72,15738359	33,99868354	43,06531437	73,26661295
PTET.51.1.G0030125	25 kda calcium-binding			6,59E-020	YES	Late induction	974,4728272	1395,592115	1723,061196	2061,218835	2411,153909	2692,520158	1076,205553	872,7401012	1446,254138	1344,930093	1597,473121	1773,026884	1798,683582	2046,439004	2075,998666	2509,859367	2331,079434	2356,050054	2447,626782	2715,734748	2669,305567
PTET.51.1.G0030126				3,92E-001	NO	none	74,92776359	83,41535867	91,2962405	94,75781333	68,35357781	74,55579256	74,09267197	75,76285521	78,90141313	87,92930422	92,06449727	93,3842031	88,44002114	78,41866802	111,0969586	59,39424387	90,23832024	52,67349884	71,1082483	83,45790002	65,6536851
PTET.51.1.G0030127	e2f transcription factor-like e2ff	GO:0006355	regulation of transcription, DNA-templated	3,11E-012	YES	Late repression	139,3267669	283,5160795	157,2622463	132,7986108	18,48484988	45,24048126	136,7571551	141,8963787	198,77131	368,260849	129,0390689	131,1745731	211,5730969	78,33090932	187,2663123	17,65707604	13,12679623	17,88072655	25,27480071	37,66468459	52,81627792
PTET.51.1.G0030128				0,004068087	YES	Late induction	28,13877106	41,36533051	49,40074736	35,37982543	59,05479883	61,46604581	29,15329579	27,12424633	44,94277412	37,7878869	66,57173276	31,69165525	49,93885406	36,12892515	34,63072571	53,75075836	50,54453495	65,69329065	66,23061135	70,29559101	52,63650062
PTET.51.1.G0030129				0,069025783	NO	none	34,08619729	48,18349823	36,60621285	32,9479302	49,80308948	40,99071648	33,64048762	34,53190695	39,04706557	57,31993089	45,13645472	31,56136861	33,12081521	31,03666153	34,85919888	53,66254754	45,22904387	47,64570922	52,67505729	40,37462673	41,60680623
PTET.51.1.G0030130	diphthamide biosynthesis 1	GO:0017183	peptidyl-diphthamide biosynthetic process from peptidyl-histidine	0,000147843	YES	Early repression	401,5155768	203,0431206	61,69271207	132,7076883	372,7330015	193,3529736	435,5689856	367,462168	227,7094553	178,3767858	58,1141978	62,36492612	64,5990123	135,8653526	129,5500241	91,05112171	151,456634	590,7440913	657,680159	112,6493893	274,0565579
PTET.51.1.G0030131	kinase 2	GO:0006468	protein phosphorylation	2,97E-002	NO	none	2259,100548	1955,0837	2167,744487	3189,684849	3454,085117	2823,440974	2521,525355	1996,67574	1938,184226	1971,983173	1865,794064	2198,221946	2439,217452	3441,686502	2937,683196	4438,435169	4057,923073	2632,42957	2687,552656	3098,964966	2547,916983
PTET.51.1.G0030132	proteasome subunit beta type-2-a	GO:0051603	proteolysis involved in cellular protein catabolic process	8,48E-018	YES	Late repression	2154,727018	1482,290303	825,4063565	643,8286965	689,1882253	630,3178749	2055,832028	2253,622009	1618,281254	1346,299351	959,6804873	728,024349	788,5142332	659,3997025	628,2576906	652,4110207	813,335056	641,4752038	649,5316208	622,3200811	638,3156687
PTET.51.1.G0030133				0,7145946	NO	none	0,937829511	2,788325957	1,116219401	1,853989844	0	1,132656741	0	1,875659021	5,576651914	0	0	0	3,348658202	0	3,707979688	0	0	0	0	2,265313482	0
PTET.51.1.G0030134				0,01751578	NO	none	8480,961897	7135,226496	5316,366536	4182,002158	4014,862712	5866,938957	11454,77144	5507,152354	5383,651266	8886,801726	3471,501297	6269,477192	6208,121119	2791,931882	5572,072433	3212,509222	5012,759639	2622,547666	5211,634321	6263,690269	5470,187645
PTET.51.1.G0030135	ras-related rab-2	GO:0007264	small GTPase mediated signal transduction	1,54E-001	NO	none	186,1277916	152,0710136	181,5155219	201,0340554	134,5698764	100,9524216	167,1097036	205,1458797	146,2413516	157,9006757	135,2624037	217,5909853	191,6931768	247,9110216	154,1570891	95,09410509	99,73156093	177,4171237	166,036716	113,0149014	88,88994192
PTET.51.1.G0030136				1,50E-002	NO	none	7521,268	5597,638823	4890,877321	5880,792846	10333,01125	11116,39322	7353,786806	7688,749194	5409,660886	5785,616761	5031,976566	4924,929485	4715,725913	5861,128388	5900,457305	8582,020328	8563,574967	11794,10318	12392,34652	10589,44756	11643,33888
PTET.51.1.G0030137				1,99E-005	YES	Late repression	77,65369834	211,2585583	170,427694	91,39299702	14,51709397	10,20914293	59,81930105	95,48809562	220,5312348	201,9858818	229,7168897	189,6303034	91,93588881	80,98509715	101,8008969	10,04045551	8,612738855	27,50924125	11,90594028	1,647500714	18,77078514
PTET.51.1.G0030138				6,02E-005	YES	Early peak	83,492596	186,1776214	192,7234871	193,001523	104,635536	94,18874261	81,36732745	85,61786456	191,6616251	180,6936178	175,8694336	195,3649527	206,9360751	198,9289989	187,0740471	127,5673891	72,18179624	100,17885	118,6141088	87,68205161	100,6954336
PTET.51.1.G0030139				0,104816652	NO	none	13,64754232	22,00645756	24,612335	19,88781794	19,05501964	10,76279182	12,61908176	14,67600287	15,45379402	28,55912109	28,28540065	24,80881874	20,7427856	21,64256907	18,13306681	11,07912332	19,94789516	20,79468	24,39838009	11,81655685	9,709026795
PTET.51.1.G0030140				0,855977063	NO	none	0	5,576651914	4,039939364	0	4,247885024	3,97074301	0	0	11,15330383	0	5,422501687	0	6,697316404	0	0	16,9915401	0	0	0	0	7,94148602
PTET.51.1.G0030141				0,014972637	NO	none	2,33335572	19,57071211	15,09143538	18,3707452	17,30024683	29,25776071	0	4,66671144	24,28111599	14,86030822	20,23708764	16,70562872	8,331589785	15,98390075	20,75758964	10,56890054	41,74156331	11,07183084	5,818692619	33,81711992	24,6984015
[truncated: 40,247 more rows]
